# Supplementary material for: PhotoFiTT: a quantitative framework for assessing phototoxicity in live-cell microscopy experiments
Source: Nat Commun. 2025 Dec 13;16:11401. doi: 10.1038/s41467-025-66209-6 (PMC12738901; doi:10.1038/s41467-025-66209-6)
Supplement: Supplementary file 11 — Source Data [file 41467_2025_66209_MOESM11_ESM.zip]

Archive with 3 entries (3 files):
- Statistical output file 1.csv
- Statistical Output file 2.xlsx
- source-data.xlsx
