# Supplementary material for: PhotoFiTT: a quantitative framework for assessing phototoxicity in live-cell microscopy experiments
Source: Nat Commun. 2025 Dec 13;16:11401. doi: 10.1038/s41467-025-66209-6 (PMC12738901; doi:10.1038/s41467-025-66209-6)
Supplement: Supplementary file 11 — Source Data [file 41467_2025_66209_MOESM11_ESM.zip › Statistical output file 1.csv]

Variable:	Mitotic rounding timepoint (min)
Subgroup1	Subgroup2	Test	Statistic	p-value
WL UV - high density	Synchro	100ms	Kolmogorov-Smirnov	0.209135	0.728017
WL UV - high density	Synchro	01sec	Kolmogorov-Smirnov	0.171053	0.806286
WL UV - high density	Synchro	10sec	Kolmogorov-Smirnov	0.687500	0.000178
WL UV - high density	100ms	01sec	Kolmogorov-Smirnov	0.141700	0.988578
WL UV - high density	100ms	10sec	Kolmogorov-Smirnov	0.685897	0.002314
WL UV - high density	10sec	01sec	Kolmogorov-Smirnov	0.684211	0.000753
