# Supplementary material for: PhotoFiTT: a quantitative framework for assessing phototoxicity in live-cell microscopy experiments
Source: Nat Commun. 2025 Dec 13;16:11401. doi: 10.1038/s41467-025-66209-6 (PMC12738901; doi:10.1038/s41467-025-66209-6)
Supplement: Supplementary file 11 — Source Data [file 41467_2025_66209_MOESM11_ESM.zip › Statistical Output file 2.xlsx]

## Sheet: HeLa
Variable:	Mitotic rounding timepoint (min)
Subgroup1	Subgroup2	Test	Statistic	p-value
WL UV - high density	0 jcm2	100ms	Kolmogorov-Smirnov	0.209135	0.728017
WL UV - high density	0 jcm2	01sec	Kolmogorov-Smirnov	0.171053	0.806286
WL UV - high density	0 jcm2	10sec	Kolmogorov-Smirnov	0.687500	0.000178	***
WL UV - high density	100ms	01sec	Kolmogorov-Smirnov	0.141700	0.988578
WL UV - high density	100ms	10sec	Kolmogorov-Smirnov	0.685897	0.002314	**
WL UV - high density	01sec	10sec	Kolmogorov-Smirnov	0.684211	0.000753	***
Variable:	Cumulative cell activity at t=420 min [%]
Subgroup1	Subgroup2	Test	Statistic	p-value
WL UV - high density	0 jcm2	100ms	Kolmogorov-Smirnov	0.360577	0.142136
WL UV - high density	0 jcm2	01sec	Kolmogorov-Smirnov	0.508224	0.002429	**
WL UV - high density	0 jcm2	10sec	Kolmogorov-Smirnov	0.510417	0.013714	*
WL UV - high density	100ms	01sec	Kolmogorov-Smirnov	0.433198	0.072631
WL UV - high density	100ms	10sec	Kolmogorov-Smirnov	0.358974	0.314463
WL UV - high density	10sec	01sec	Kolmogorov-Smirnov	0.228070	0.748239

## Sheet: CHO Unsynchro manual_tracking
Variable:	Time in mitosis
Subcategory-00	Subgroup1	Subgroup2	Test	Statistic	p-value
WL UV - high density	0 jcm2	100ms	Kolmogorov-Smirnov	0.158279	0.105173
WL UV - high density	0 jcm2	01sec	Kolmogorov-Smirnov	0.102059	0.754419
WL UV - high density	0 jcm2	10sec	Kolmogorov-Smirnov	0.205422	0.371400
WL UV - high density	100ms	01sec	Kolmogorov-Smirnov	0.260338	0.013214	*
WL UV - high density	100ms	10sec	Kolmogorov-Smirnov	0.325815	0.038435	*
WL UV - high density	01sec	10sec	Kolmogorov-Smirnov	0.160714	0.771354

## Sheet: CHO mitotracker manual
Variable:	Time in mitosis
Subcategory-00	Subgroup1	Subgroup2	Test	Statistic	p-value
WL 488 - high density	mitotracker-green	mitotracker-red	Kolmogorov-Smirnov	0.164683	0.216753

## Sheet: CHO confocal
Variable:	Mitotic rounding timepoint (min)
Subcategory-00	Subgroup1	Subgroup2	Test	Statistic	p-value
WL UV - high density	Synchro	HighPower-06J	Kolmogorov-Smirnov	0.229885	0.323709
WL UV - high density	Synchro	LowPower-06J	Kolmogorov-Smirnov	0.137931	0.951437
WL UV - high density	Synchro	HighPower-6J	Kolmogorov-Smirnov	0.185057	0.608632
WL UV - high density	Synchro	LowPower-6J	Kolmogorov-Smirnov	0.389655	0.016197	*
WL UV - high density	HighPower-06J	LowPower-06J	Kolmogorov-Smirnov	0.195402	0.521162
WL UV - high density	HighPower-06J	HighPower-6J	Kolmogorov-Smirnov	0.166667	0.807963
WL UV - high density	HighPower-06J	LowPower-6J	Kolmogorov-Smirnov	0.233333	0.392945
WL UV - high density	LowPower-06J	LowPower-6J	Kolmogorov-Smirnov	0.293103	0.114904
WL UV - high density	LowPower-06J	HighPower-6J	Kolmogorov-Smirnov	0.113793	0.972773
WL UV - high density	HighPower-6J	LowPower-6J	Kolmogorov-Smirnov	0.266667	0.239073

## Sheet: CHO Synchro Manual
Variable:	Time in mitosis
Subcategory-00	Subgroup1	Subgroup2	Test	Statistic	p-value
WL UV - high density	0 jcm2	0.6 jcm2	Kolmogorov-Smirnov	0.359411	8.881784e-16	****
WL UV - high density	0 jcm2	6 jcm2	Kolmogorov-Smirnov	0.567896	1.329950e-24	****
WL UV - high density	0 jcm2	60 jcm2	Kolmogorov-Smirnov	0.604862	2.840444e-29	****
WL UV - high density	0.6 jcm2	6 jcm2	Kolmogorov-Smirnov	0.240709	1.124235e-03	**
WL UV - high density	0.6 jcm2	60 jcm2	Kolmogorov-Smirnov	0.342502	3.236438e-07	****
WL UV - high density	6 jcm2	60 jcm2	Kolmogorov-Smirnov	0.182533	7.616710e-02
Variable:	Mmitotic rounding timepoint
Subcategory-00	Subgroup1	Subgroup2	Test	Statistic	p-value
WL UV - high density	0 jcm2	0.6 jcm2	Kolmogorov-Smirnov	1.000000	0.000162	***
WL UV - high density	0 jcm2	6 jcm2	Kolmogorov-Smirnov	1.000000	0.000458	***
WL UV - high density	0 jcm2	60 jcm2	Kolmogorov-Smirnov	1.000000	0.000026	****
WL UV - high density	0.6 jcm2	6 jcm2	Kolmogorov-Smirnov	0.833333	0.025974	*
WL UV - high density	0.6 jcm2	60 jcm2	Kolmogorov-Smirnov	0.833333	0.009324	**
WL UV - high density	6 jcm2	60 jcm2	Kolmogorov-Smirnov	0.375000	0.683761

## Sheet: CHO MitoTracker Synch
Variable:	Mitotic rounding timepoint (min)
Subcategory-00	Subgroup1	Subgroup2	Test	Statistic	p-value
WL 475 - 20 min - high density	Synchro	MitoRed	Kolmogorov-Smirnov	0.477778	0.083001
WL 475 - 20 min - high density	Synchro	MitoGreen	Kolmogorov-Smirnov	0.477778	0.083001
WL 475 - 20 min - high density	Synchro	MitoRed_475	Kolmogorov-Smirnov	0.327778	0.429719
WL 475 - 20 min - high density	Synchro	MitoGreen_475	Kolmogorov-Smirnov	0.527778	0.042240
WL 475 - 20 min - high density	MitoRed	MitoGreen	Kolmogorov-Smirnov	0.100000	0.999992
WL 475 - 20 min - high density	MitoRed	MitoRed_475	Kolmogorov-Smirnov	0.200000	0.831970
WL 475 - 20 min - high density	MitoRed	MitoGreen_475	Kolmogorov-Smirnov	0.450000	0.033542
WL 475 - 20 min - high density	MitoGreen	MitoRed_475	Kolmogorov-Smirnov	0.150000	0.983137
WL 475 - 20 min - high density	MitoGreen	MitoGreen_475	Kolmogorov-Smirnov	0.350000	0.174533
WL 475 - 20 min - high density	MitoRed_475	MitoGreen_475	Kolmogorov-Smirnov	0.350000	0.174533
Variable:	Cumulative cell activity at t=420 min [%]
Subcategory-00	Subgroup1	Subgroup2	Test	Statistic	p-value
WL 475 - 20 min - high density	Synchro	MitoRed	Kolmogorov-Smirnov	0.527778	4.224042e-02
WL 475 - 20 min - high density	Synchro	MitoGreen	Kolmogorov-Smirnov	0.777778	3.201197e-04
WL 475 - 20 min - high density	Synchro	MitoRed_475	Kolmogorov-Smirnov	0.172222	9.738308e-01
WL 475 - 20 min - high density	Synchro	MitoGreen_475	Kolmogorov-Smirnov	0.277778	6.332985e-01
WL 475 - 20 min - high density	MitoRed	MitoGreen	Kolmogorov-Smirnov	0.450000	3.354166e-02
WL 475 - 20 min - high density	MitoRed	MitoRed_475	Kolmogorov-Smirnov	0.700000	5.569063e-05
WL 475 - 20 min - high density	MitoRed	MitoGreen_475	Kolmogorov-Smirnov	0.350000	1.745330e-01
WL 475 - 20 min - high density	MitoGreen	MitoRed_475	Kolmogorov-Smirnov	0.950000	5.803556e-10
WL 475 - 20 min - high density	MitoGreen	MitoGreen_475	Kolmogorov-Smirnov	0.550000	3.967294e-03
WL 475 - 20 min - high density	MitoRed_475	MitoGreen_475	Kolmogorov-Smirnov	0.450000	3.354166e-02
	Mitotic rounding timepoint (min)	Delay w.r.t. synchronised cells (min)	Proportional delay w.r.t. synchronised cells
Subcategory-02
Synchro	52.8889	0	0
Synchro_475	63.1111	10	18.6451
MitoRed	62.2	9.2	17.2792
MitoGreen	64.2	11.2	21.3533
MitoRed_475	60.2	7.2	13.6467
MitoGreen_475	73.8	20.9	39.8006
Subcategory-02	Subcategory-00 mean Cumulative mean activity	normalised_mean_per_video_name_wrt_Synchro	difference_per_video_name	proportional_difference_per_video_name
Synchro	0.053688	1	-5.39692e-18	-9.4739e-15
MitoRed	0.080294	1.49975	-0.0263959	-49.9746
MitoGreen	0.123621	2.30529	-0.0697224	-130.529
MitoRed_475	0.044848	0.836	0.00905038	16.4
MitoGreen_475	0.062982	1.18676	-0.00927367	-18.6755

## Sheet: CHO Synchro
Variable:	Mitotic rounding timepoint (min)
Subcategory-00	Subgroup1	Subgroup2	Test	Statistic	p-value
WL UV - high density	0 jcm2	0.6 jcm2	Kolmogorov-Smirnov	0.830000	1.505454e-10
WL UV - high density	0 jcm2	6 jcm2	Kolmogorov-Smirnov	0.680000	9.000135e-09
WL UV - high density	0 jcm2	60 jcm2	Kolmogorov-Smirnov	0.713333	1.046327e-09
WL UV - high density	0.6 jcm2	6 jcm2	Kolmogorov-Smirnov	0.216667	5.788676e-01
WL UV - high density	0.6 jcm2	60 jcm2	Kolmogorov-Smirnov	0.266667	3.237701e-01
WL UV - high density	6 jcm2	60 jcm2	Kolmogorov-Smirnov	0.133333	9.578463e-01
WL 475 - high density	0 jcm2	0.6 jcm2	Kolmogorov-Smirnov	0.295238	7.651221e-02
WL 475 - high density	0 jcm2	6 jcm2	Kolmogorov-Smirnov	0.169312	6.596662e-01
WL 475 - high density	0 jcm2	60 jcm2	Kolmogorov-Smirnov	0.619048	3.287127e-04
WL 475 - high density	0.6 jcm2	6 jcm2	Kolmogorov-Smirnov	0.125926	9.496976e-01
WL 475 - high density	0.6 jcm2	60 jcm2	Kolmogorov-Smirnov	0.690476	7.629005e-05
WL 475 - high density	6 jcm2	60 jcm2	Kolmogorov-Smirnov	0.634921	5.375329e-04
WL 630 - high density	0 jcm2	0.6 jcm2	Kolmogorov-Smirnov	0.242754	5.473916e-01
WL 630 - high density	0 jcm2	6 jcm2	Kolmogorov-Smirnov	0.210474	2.291002e-01
WL 630 - high density	0 jcm2	60 jcm2	Kolmogorov-Smirnov	0.617754	3.206385e-06
WL 630 - high density	0.6 jcm2	6 jcm2	Kolmogorov-Smirnov	0.325758	2.201206e-01
WL 630 - high density	0.6 jcm2	60 jcm2	Kolmogorov-Smirnov	0.708333	3.117831e-04
WL 630 - high density	6 jcm2	60 jcm2	Kolmogorov-Smirnov	0.450758	2.237082e-03
Variable:	Cumulative cell activity at t=420 min [%]
Subcategory-00	Subgroup1	Subgroup2	Test	Statistic	p-value
WL UV - high density	0 jcm2	0.6 jcm2	Kolmogorov-Smirnov	0.480000	0.001772
WL UV - high density	0 jcm2	6 jcm2	Kolmogorov-Smirnov	0.473103	0.000296
WL UV - high density	0 jcm2	60 jcm2	Kolmogorov-Smirnov	0.584138	0.000002
WL UV - high density	0.6 jcm2	6 jcm2	Kolmogorov-Smirnov	0.196552	0.662267
WL UV - high density	0.6 jcm2	60 jcm2	Kolmogorov-Smirnov	0.286207	0.229588
WL UV - high density	6 jcm2	60 jcm2	Kolmogorov-Smirnov	0.413793	0.013140
WL 475 - high density	0 jcm2	0.6 jcm2	Kolmogorov-Smirnov	0.369048	0.039855
WL 475 - high density	0 jcm2	6 jcm2	Kolmogorov-Smirnov	0.416667	0.027037
WL 475 - high density	0 jcm2	60 jcm2	Kolmogorov-Smirnov	0.722222	0.024182
WL 475 - high density	0.6 jcm2	6 jcm2	Kolmogorov-Smirnov	0.277778	0.372625
WL 475 - high density	0.6 jcm2	60 jcm2	Kolmogorov-Smirnov	0.511905	0.255652
WL 475 - high density	6 jcm2	60 jcm2	Kolmogorov-Smirnov	0.500000	0.305947
WL 630 - high density	0 jcm2	0.6 jcm2	Kolmogorov-Smirnov	0.346154	0.428160
WL 630 - high density	0 jcm2	6 jcm2	Kolmogorov-Smirnov	0.594406	0.000189
WL 630 - high density	0 jcm2	60 jcm2	Kolmogorov-Smirnov	0.538462	0.028805
WL 630 - high density	0.6 jcm2	6 jcm2	Kolmogorov-Smirnov	0.629870	0.017664
WL 630 - high density	0.6 jcm2	60 jcm2	Kolmogorov-Smirnov	0.428571	0.368007
WL 630 - high density	6 jcm2	60 jcm2	Kolmogorov-Smirnov	0.484848	0.066274
