# Supplementary material for: PhotoFiTT: a quantitative framework for assessing phototoxicity in live-cell microscopy experiments
Source: Nat Commun. 2025 Dec 13;16:11401. doi: 10.1038/s41467-025-66209-6 (PMC12738901; doi:10.1038/s41467-025-66209-6)
Supplement: Supplementary file 11 — Source Data [file 41467_2025_66209_MOESM11_ESM.zip › source-data.xlsx]

## Sheet: Figure 2 c-e-f
	cell_size	Cell percentage	Subcategory-02	Subcategory-01	frame
15851	[567, 593, 472, 426, 416, 537, 358, 508, 321, 111, 449, 403, 189, 1169]	0.0320855614973262	0 jcm2	WL 385 - high density	0
15852	[494, 490, 385, 1168, 536, 437, 202]	0.0438502673796791	0 jcm2	WL 385 - high density	4
15853	[508, 463, 336, 297, 442, 522, 391, 452, 134]	0.0577540106951871	0 jcm2	WL 385 - high density	8
15854	[1227, 462, 526, 446, 394, 525, 553, 331, 173, 520, 387]	0.0566844919786096	0 jcm2	WL 385 - high density	12
15855	[533, 429, 439, 512, 359, 393, 440, 447, 338, 405, 250, 575, 157]	0.0737967914438502	0 jcm2	WL 385 - high density	16
15856	[427, 432, 453, 435, 347, 481, 484, 290, 477, 379, 581, 274, 236]	0.0898395721925133	0 jcm2	WL 385 - high density	20
15857	[429, 389, 585, 535, 362, 570, 341, 485, 610, 493, 523, 459, 364, 471, 492, 561, 443, 626, 205, 125, 440, 292, 273]	0.109090909090909	0 jcm2	WL 385 - high density	24
15858	[571, 575, 542, 476, 382, 536, 522, 488, 573, 534, 363, 443, 513, 448, 383, 478, 392, 413, 465, 322, 444, 441, 435, 433]	0.1272727272727273	0 jcm2	WL 385 - high density	28
15859	[395, 515, 465, 376, 477, 407, 386, 528, 484, 274, 510, 578, 427, 406, 253, 311, 474, 310, 280, 456, 471, 647, 451, 527, 1652, 385, 488, 571, 341]	0.1497326203208556	0 jcm2	WL 385 - high density	32
15860	[450, 403, 449, 471, 432, 403, 444, 413, 611, 408, 329, 288, 599, 406, 452, 367, 252, 287, 472, 281, 495, 285, 489, 508, 282, 361, 565, 443, 664, 81]	0.1593582887700535	0 jcm2	WL 385 - high density	36
15861	[414, 593, 610, 473, 568, 511, 470, 394, 430, 305, 301, 296, 420, 533, 365, 399, 293, 442, 398, 469, 545, 231, 357, 231, 590, 233, 531, 162, 263, 333, 383, 567, 327, 1148]	0.1700534759358288	0 jcm2	WL 385 - high density	40
15862	[614, 471, 383, 610, 378, 448, 294, 390, 317, 257, 293, 427, 527, 536, 435, 503, 335, 322, 429, 426, 285, 221, 250, 682, 545, 198, 418, 222, 256, 435, 235, 161]	0.1775401069518716	0 jcm2	WL 385 - high density	44
15863	[485, 341, 521, 429, 403, 622, 455, 276, 416, 392, 348, 294, 293, 245, 1835, 217, 266, 470, 199, 1166, 651, 221, 306, 268, 634, 301, 172, 202, 216, 259, 540, 667, 429, 471]	0.1818181818181818	0 jcm2	WL 385 - high density	48
15864	[447, 454, 623, 452, 474, 1665, 396, 383, 394, 296, 474, 421, 234, 1126, 627, 464, 347, 297, 409, 285, 331, 211, 308, 191, 339, 254, 269, 301, 646, 187, 201, 243, 251, 302, 472, 200]	0.1796791443850267	0 jcm2	WL 385 - high density	52
15865	[456, 500, 417, 418, 558, 561, 532, 379, 249, 413, 397, 269, 313, 323, 205, 310, 649, 213, 1709, 328, 248, 199, 241, 261, 193, 429, 291, 193, 423, 286, 443, 448, 327, 91]	0.1807486631016043	0 jcm2	WL 385 - high density	56
15866	[467, 434, 414, 301, 570, 436, 363, 198, 233, 536, 299, 268, 326, 241, 227, 252, 327, 204, 218, 204, 447, 373, 219, 406, 403, 177, 270, 186, 217, 200, 571, 439]	0.1689839572192513	0 jcm2	WL 385 - high density	60
15867	[477, 350, 378, 402, 235, 262, 231, 441, 489, 326, 264, 660, 354, 218, 269, 397, 630, 460, 396, 491, 279, 223, 172, 615, 190, 211, 226, 213, 488, 235, 91, 158, 278]	0.1550802139037433	0 jcm2	WL 385 - high density	64
15868	[387, 547, 451, 438, 251, 487, 285, 227, 547, 486, 323, 196, 233, 211, 208, 213, 291, 149, 157, 220, 226, 261, 313]	0.1358288770053476	0 jcm2	WL 385 - high density	68
15869	[485, 614, 457, 296, 651, 190, 496, 425, 291, 248, 250, 415, 481, 199, 278, 188, 190, 244, 150, 222, 252, 137, 459]	0.1229946524064171	0 jcm2	WL 385 - high density	72
15870	[639, 576, 387, 445, 479, 301, 526, 285, 227, 300, 395, 400, 554, 207, 236, 248]	0.1037433155080213	0 jcm2	WL 385 - high density	76
15871	[478, 669, 285, 425, 236, 546, 392, 398, 245, 281, 424, 269, 279, 260, 217, 287, 185, 279, 454, 143]	0.0919786096256684	0 jcm2	WL 385 - high density	80
15872	[466, 616, 523, 404, 293, 232, 196, 185, 286, 376, 283, 608, 353, 270, 166]	0.0791443850267379	0 jcm2	WL 385 - high density	84
15873	[616, 480, 223, 441, 499, 209, 208, 224, 556, 280, 294, 263]	0.0770053475935828	0 jcm2	WL 385 - high density	88
15874	[616, 500, 450, 207, 402, 188, 203, 402, 204, 263, 257]	0.0705882352941176	0 jcm2	WL 385 - high density	92
15875	[637, 537, 458, 339, 572, 485, 203, 249, 410, 205, 173, 203, 310, 162]	0.0716577540106952	0 jcm2	WL 385 - high density	96
15876	[485, 506, 543, 404, 530, 263, 236, 345, 262, 529, 678, 317, 417, 231]	0.0791443850267379	0 jcm2	WL 385 - high density	100
15877	[547, 468, 538, 576, 425, 281, 321, 234, 258, 274, 430, 476, 217, 181, 116, 222]	0.081283422459893	0 jcm2	WL 385 - high density	104
15878	[472, 563, 501, 237, 476, 198, 218, 266, 214, 369, 263, 359, 197, 422, 181, 418, 256, 362, 455]	0.0823529411764705	0 jcm2	WL 385 - high density	108
15879	[260, 543, 497, 560, 229, 455, 224, 226, 501, 281, 288, 215, 312]	0.0834224598930481	0 jcm2	WL 385 - high density	112
15880	[429, 475, 252, 575, 557, 239, 224, 253, 259, 235, 476, 307, 236, 97, 209]	0.0834224598930481	0 jcm2	WL 385 - high density	116
15881	[486, 453, 574, 426, 248, 272, 590, 415, 220, 234, 273, 245, 495, 275, 303]	0.0780748663101604	0 jcm2	WL 385 - high density	120
15882	[490, 441, 476, 575, 429, 257, 623, 440, 218, 219, 288, 306, 253, 595, 237, 483]	0.0780748663101604	0 jcm2	WL 385 - high density	124
15883	[544, 462, 490, 325, 563, 436, 244, 441, 273, 234, 232, 286, 457, 182]	0.0759358288770053	0 jcm2	WL 385 - high density	128
15884	[445, 464, 552, 553, 220, 493, 280, 223, 216, 343, 609, 283, 258]	0.0780748663101604	0 jcm2	WL 385 - high density	132
15885	[460, 381, 493, 447, 553, 217, 259, 349, 320, 236, 78, 166, 567]	0.0759358288770053	0 jcm2	WL 385 - high density	136
15886	[409, 532, 400, 451, 490, 230, 439, 237, 315, 387, 625, 212, 306, 272, 143, 530, 254]	0.0770053475935828	0 jcm2	WL 385 - high density	140
15887	[473, 548, 397, 423, 527, 230, 374, 521, 454, 216, 308, 241, 108, 261]	0.0770053475935828	0 jcm2	WL 385 - high density	144
15888	[484, 403, 494, 385, 500, 242, 399, 229, 321, 552, 404, 494, 128, 401, 121]	0.0780748663101604	0 jcm2	WL 385 - high density	148
15889	[484, 371, 583, 227, 416, 340, 274, 518, 389, 360, 489, 573, 353]	0.0705882352941176	0 jcm2	WL 385 - high density	152
15890	[575, 464, 394, 253, 372, 316, 275, 528, 529, 589, 432, 506, 163, 496]	0.0684491978609625	0 jcm2	WL 385 - high density	156
15891	[557, 372, 464, 475, 333, 261, 458, 629, 478, 318]	0.0652406417112299	0 jcm2	WL 385 - high density	160
15892	[477, 380, 520, 318, 327, 268, 450, 480, 477, 370, 220, 209]	0.0652406417112299	0 jcm2	WL 385 - high density	164
15893	[487, 368, 465, 362, 326, 285, 465, 314, 468, 464, 403, 476]	0.0663101604278074	0 jcm2	WL 385 - high density	168
15894	[492, 483, 496, 456, 275, 325, 283, 359, 244, 326, 321, 146, 486]	0.0695187165775401	0 jcm2	WL 385 - high density	172
15895	[488, 418, 472, 440, 503, 282, 384, 437, 384, 313, 559, 496, 533, 184, 362]	0.0663101604278074	0 jcm2	WL 385 - high density	176
15896	[486, 323, 431, 544, 350, 173, 477, 557, 483, 441, 376, 196, 187]	0.0641711229946524	0 jcm2	WL 385 - high density	180
15897	[519, 513, 411, 338, 320, 490, 242, 605, 571]	0.0652406417112299	0 jcm2	WL 385 - high density	184
15898	[481, 392, 405, 210, 609, 491, 253, 402, 442, 238]	0.0620320855614973	0 jcm2	WL 385 - high density	188
15899	[487, 491, 374, 475, 263, 252, 455, 603, 448, 167, 157, 222, 435, 464]	0.0631016042780748	0 jcm2	WL 385 - high density	192
15900	[475, 368, 544, 449, 273, 247, 477, 504, 341, 166, 341, 237]	0.067379679144385	0 jcm2	WL 385 - high density	196
15901	[494, 446, 270, 305, 535, 315, 310, 356, 455, 521, 479, 276, 154, 134]	0.0684491978609625	0 jcm2	WL 385 - high density	200
15902	[361, 522, 481, 247, 337, 469, 242, 255, 413, 231, 545, 486, 336]	0.0652406417112299	0 jcm2	WL 385 - high density	204
15903	[358, 440, 430, 229, 255, 317, 407, 294, 231, 486, 128]	0.0620320855614973	0 jcm2	WL 385 - high density	208
15904	[467, 396, 277, 259, 348, 525, 408, 574, 271, 292, 135]	0.0598930481283422	0 jcm2	WL 385 - high density	212
15905	[337, 445, 531, 333, 510, 98, 215, 266, 453]	0.055614973262032	0 jcm2	WL 385 - high density	216
15906	[468, 328, 592, 500, 323, 560, 241, 398, 148, 317, 129, 224]	0.0545454545454545	0 jcm2	WL 385 - high density	220
15907	[563, 470, 333, 477, 289, 236, 148, 175, 277]	0.0491978609625668	0 jcm2	WL 385 - high density	224
15908	[467, 326, 295, 461, 616, 245, 168, 244, 114, 121]	0.0470588235294117	0 jcm2	WL 385 - high density	228
15909	[346, 473, 471, 238, 268, 554]	0.0427807486631016	0 jcm2	WL 385 - high density	232
15910	[443, 325, 417, 246, 274, 522, 149]	0.041711229946524	0 jcm2	WL 385 - high density	236
15911	[483, 238, 270, 324, 291, 590, 445, 154]	0.0406417112299465	0 jcm2	WL 385 - high density	240
15912	[486, 434, 575, 327, 230, 335, 282, 142]	0.0406417112299465	0 jcm2	WL 385 - high density	244
15913	[292, 467, 540, 227, 335, 532, 559, 304, 139]	0.0427807486631016	0 jcm2	WL 385 - high density	248
15914	[465, 221, 504, 580, 125, 342]	0.0449197860962566	0 jcm2	WL 385 - high density	252
15915	[472, 481, 515, 506, 416, 341, 234, 361, 138]	0.0491978609625668	0 jcm2	WL 385 - high density	256
15916	[450, 478, 303, 389, 486, 195, 230, 123, 445, 79]	0.0524064171122994	0 jcm2	WL 385 - high density	260
15917	[453, 437, 391, 439, 297, 515, 353, 810, 511, 512, 234, 626]	0.0566844919786096	0 jcm2	WL 385 - high density	264
15918	[489, 487, 464, 379, 340, 749, 222, 475, 227, 518, 79, 127]	0.0598930481283422	0 jcm2	WL 385 - high density	268
15919	[496, 420, 287, 568, 226, 242, 257, 354, 119, 118]	0.0631016042780748	0 jcm2	WL 385 - high density	272
15920	[495, 347, 235, 250, 228, 288, 233, 556, 282, 353, 337, 293]	0.0620320855614973	0 jcm2	WL 385 - high density	276
15921	[482, 326, 258, 288, 240, 259, 295, 238, 502, 268, 626, 675, 121]	0.0598930481283422	0 jcm2	WL 385 - high density	280
15922	[472, 689, 244, 266, 227, 286, 610, 330, 92, 205, 313]	0.0588235294117647	0 jcm2	WL 385 - high density	284
15923	[460, 617, 253, 261, 238, 223, 525, 344, 220, 252]	0.0545454545454545	0 jcm2	WL 385 - high density	288
15924	[663, 485, 231, 362, 265, 339, 271, 218, 573]	0.0513368983957219	0 jcm2	WL 385 - high density	292
15925	[641, 481, 274, 496, 259, 249, 335, 281]	0.0502673796791443	0 jcm2	WL 385 - high density	296
15926	[650, 464, 399, 232, 265, 346, 128, 283, 403, 305]	0.0481283422459893	0 jcm2	WL 385 - high density	300
15927	[682, 480, 368, 256, 276, 591, 608, 161, 561, 280]	0.0481283422459893	0 jcm2	WL 385 - high density	304
15928	[687, 498, 255, 327, 283, 566, 510, 132]	0.0491978609625668	0 jcm2	WL 385 - high density	308
15929	[656, 500, 324, 290, 271, 277, 263, 229, 122]	0.0481283422459893	0 jcm2	WL 385 - high density	312
15930	[516, 680, 265, 247, 296, 562, 270, 315, 123]	0.0513368983957219	0 jcm2	WL 385 - high density	316
15931	[664, 491, 259, 285, 251, 533, 276, 595, 94]	0.0577540106951871	0 jcm2	WL 385 - high density	320
15932	[647, 524, 328, 277, 426, 261, 529, 279, 255, 569, 108, 105, 604]	0.0598930481283422	0 jcm2	WL 385 - high density	324
15933	[499, 675, 333, 529, 436, 511, 570, 263, 274, 127, 255, 101, 166, 217]	0.0631016042780748	0 jcm2	WL 385 - high density	328
15934	[500, 483, 697, 489, 268, 551, 106, 484, 251, 620, 260]	0.0663101604278074	0 jcm2	WL 385 - high density	332
15935	[412, 510, 468, 485, 441, 288, 364, 268, 629, 120, 118, 278]	0.0652406417112299	0 jcm2	WL 385 - high density	336
15936	[513, 373, 500, 461, 451, 418, 274, 277, 591, 602, 272, 631]	0.0663101604278075	0 jcm2	WL 385 - high density	340
15937	[494, 415, 390, 471, 390, 266, 275, 274, 205, 266, 139, 636]	0.0727272727272727	0 jcm2	WL 385 - high density	344
15938	[535, 285, 395, 270, 264, 476, 404, 357, 241, 217, 291, 258, 235, 476, 309]	0.0759358288770053	0 jcm2	WL 385 - high density	348
15939	[519, 375, 489, 269, 525, 289, 284, 285, 273, 269, 222, 394, 256, 299, 231, 535, 609]	0.0737967914438502	0 jcm2	WL 385 - high density	352
15940	[528, 448, 378, 262, 264, 294, 265, 274, 521, 413, 195, 216, 240, 148, 290]	0.0780748663101604	0 jcm2	WL 385 - high density	356
15941	[525, 384, 287, 488, 285, 277, 376, 218, 211, 101]	0.0748663101604278	0 jcm2	WL 385 - high density	360
15942	[510, 489, 356, 318, 294, 397, 263, 315, 249, 320, 206, 462, 222, 225, 220, 186]	0.0684491978609625	0 jcm2	WL 385 - high density	364
15943	[521, 460, 361, 292, 318, 416, 254, 184, 333, 237, 301, 158]	0.0652406417112299	0 jcm2	WL 385 - high density	368
15944	[530, 464, 362, 358, 300, 243, 491, 585, 299, 205, 240]	0.0684491978609625	0 jcm2	WL 385 - high density	372
15945	[532, 380, 478, 347, 453, 267, 285, 367, 262, 188, 207, 242]	0.0663101604278075	0 jcm2	WL 385 - high density	376
15946	[523, 364, 373, 502, 273, 260, 548, 271, 548, 226, 214, 329, 207]	0.0695187165775401	0 jcm2	WL 385 - high density	380
15947	[553, 523, 505, 342, 273, 268, 267, 560, 377, 204, 232, 591, 231, 269]	0.0748663101604278	0 jcm2	WL 385 - high density	384
15948	[560, 548, 368, 485, 275, 365, 497, 274, 254, 262, 193, 213, 193, 238, 246]	0.0748663101604278	0 jcm2	WL 385 - high density	388
15949	[543, 369, 492, 467, 253, 258, 296, 529, 239, 522, 226, 390, 176, 255, 259, 521]	0.0748663101604278	0 jcm2	WL 385 - high density	392
15950	[551, 462, 370, 527, 295, 242, 278, 487, 343, 518, 255, 202]	0.0770053475935828	0 jcm2	WL 385 - high density	396
15951	[544, 504, 533, 426, 366, 276, 254, 247, 276, 369, 403, 195, 123]	0.0791443850267379	0 jcm2	WL 385 - high density	400
15952	[532, 389, 374, 459, 311, 488, 283, 312, 284, 275, 385, 252, 551, 510, 200, 205]	0.0802139037433155	0 jcm2	WL 385 - high density	404
15953	[522, 390, 465, 376, 296, 291, 514, 488, 543, 302, 251, 516, 345, 297, 298, 315, 219]	0.0844919786096256	0 jcm2	WL 385 - high density	408
15954	[535, 301, 386, 477, 510, 496, 295, 384, 430, 616, 282, 261, 348, 192, 242, 443, 209]	0.0844919786096256	0 jcm2	WL 385 - high density	412
15955	[545, 480, 413, 376, 287, 354, 478, 497, 239, 446, 578, 286, 237, 194, 328, 377]	0.0770053475935828	0 jcm2	WL 385 - high density	416
15956	[480, 554, 426, 364, 562, 473, 572, 338, 266, 435, 220, 357, 238]	0.0684491978609625	0 jcm2	WL 385 - high density	420
15957	[484, 540, 432, 371, 486, 313, 516, 526, 262]	0.0598930481283422	0 jcm2	WL 385 - high density	424
15958	[556, 448, 512, 377, 493, 308, 104, 343, 237]	0.053475935828877	0 jcm2	WL 385 - high density	428
15959	[455, 538, 384, 517, 420, 266, 270, 585, 316]	0.0524064171122994	0 jcm2	WL 385 - high density	432
15960	[567, 446, 509, 471, 377, 265, 265, 255, 195, 264]	0.055614973262032	0 jcm2	WL 385 - high density	436
15961	[565, 438, 490, 379, 258, 298, 264, 355, 275, 288, 238, 547]	0.0566844919786096	0 jcm2	WL 385 - high density	440
15962	[514, 557, 367, 445, 263, 243, 306, 239, 243, 468, 279, 262]	0.0609625668449197	0 jcm2	WL 385 - high density	444
15963	[541, 501, 363, 432, 256, 261, 323, 161, 547, 199]	0.0631016042780748	0 jcm2	WL 385 - high density	448
15964	[570, 514, 421, 237, 380, 252, 335, 337, 312, 324, 304, 207, 321]	0.0620320855614973	0 jcm2	WL 385 - high density	452
15965	[572, 526, 377, 417, 235, 259, 237, 304, 196, 505, 217, 211]	0.0588235294117647	0 jcm2	WL 385 - high density	456
15966	[562, 508, 382, 407, 226, 231, 253, 259, 295, 177, 569]	0.0588235294117647	0 jcm2	WL 385 - high density	460
15967	[515, 602, 394, 397, 287, 550, 252, 221, 429]	0.0545454545454545	0 jcm2	WL 385 - high density	464
15968	[578, 514, 388, 250, 396, 253, 223, 304, 275, 362]	0.053475935828877	0 jcm2	WL 385 - high density	468
15969	[551, 480, 406, 247, 394, 253, 232, 551, 123]	0.0524064171122994	0 jcm2	WL 385 - high density	472
15970	[544, 493, 411, 260, 616, 456, 258, 247, 127, 398, 494]	0.0427807486631016	0 jcm2	WL 385 - high density	476
15971	[587, 515, 390, 268, 411, 265, 218, 132, 507, 240]	0.0320855614973262	0 jcm2	WL 385 - high density	480
15972	[347, 414, 364, 386, 382, 359, 298]	0.0222222222222222	0 jcm2	WL 385 - high density	0
15973	[337, 396, 348, 307, 361]	0.0313725490196078	0 jcm2	WL 385 - high density	4
15974	[410, 393, 348, 334, 613]	0.0392156862745098	0 jcm2	WL 385 - high density	8
15975	[370, 366, 460, 341, 565, 276, 265]	0.0379084967320261	0 jcm2	WL 385 - high density	12
15976	[506, 371, 438, 372, 288, 253]	0.0457516339869281	0 jcm2	WL 385 - high density	16
15977	[456, 426, 455, 359, 498, 253]	0.0562091503267973	0 jcm2	WL 385 - high density	20
15978	[467, 420, 468, 435, 269, 335, 415, 392, 283, 481, 348]	0.0640522875816993	0 jcm2	WL 385 - high density	24
15979	[444, 430, 573, 437, 518, 418, 276, 486, 462, 372, 471, 591, 501]	0.0732026143790849	0 jcm2	WL 385 - high density	28
15980	[474, 524, 422, 289, 585, 492, 549, 370, 1364, 449, 288, 519, 636]	0.0862745098039215	0 jcm2	WL 385 - high density	32
15981	[457, 586, 408, 499, 514, 292, 270, 591, 215, 369, 339, 483, 335]	0.0915032679738562	0 jcm2	WL 385 - high density	36
15982	[475, 571, 458, 262, 659, 228, 494, 650, 378, 208, 211, 425, 299, 527, 217, 433]	0.0915032679738562	0 jcm2	WL 385 - high density	40
15983	[440, 482, 615, 573, 484, 422, 481, 385, 361, 1319, 275, 254, 278, 389, 159]	0.0915032679738562	0 jcm2	WL 385 - high density	44
15984	[488, 415, 566, 643, 527, 266, 274, 372, 615, 351, 258, 40, 302]	0.0915032679738562	0 jcm2	WL 385 - high density	48
15985	[574, 486, 319, 506, 246, 313, 244, 269, 232, 655, 78, 222, 233]	0.0862745098039215	0 jcm2	WL 385 - high density	52
15986	[589, 520, 494, 210, 986, 281, 286, 267, 230, 640, 1271, 216, 359]	0.0784313725490196	0 jcm2	WL 385 - high density	56
15987	[585, 467, 1287, 254, 227, 239, 50, 373, 544, 560, 432, 177]	0.0692810457516339	0 jcm2	WL 385 - high density	60
15988	[431, 571, 569, 1269, 509, 181, 217, 82, 256]	0.0666666666666666	0 jcm2	WL 385 - high density	64
15989	[452, 554, 1302, 564, 355, 195]	0.0640522875816993	0 jcm2	WL 385 - high density	68
15990	[436, 538, 571, 221, 177, 194, 1281, 230, 332, 213, 222]	0.057516339869281	0 jcm2	WL 385 - high density	72
15991	[590, 413, 581, 268, 232, 177, 1278, 215, 192, 178, 340]	0.05359477124183	0 jcm2	WL 385 - high density	76
15992	[578, 442, 1279, 193, 159, 238, 482]	0.0549019607843137	0 jcm2	WL 385 - high density	80
15993	[575, 437, 1277, 509, 262, 320]	0.0522875816993464	0 jcm2	WL 385 - high density	84
15994	[589, 449, 242, 1249, 203, 230, 284]	0.049673202614379	0 jcm2	WL 385 - high density	88
15995	[449, 599, 234, 1269, 284, 188, 237, 452, 306]	0.0522875816993464	0 jcm2	WL 385 - high density	92
15996	[450, 1238, 212, 216, 234, 333, 213, 291, 252]	0.0549019607843137	0 jcm2	WL 385 - high density	96
15997	[470, 1230, 812, 324, 183, 873, 223, 173, 211]	0.0562091503267973	0 jcm2	WL 385 - high density	100
15998	[456, 714, 1231, 255, 205, 778, 337, 232]	0.0549019607843137	0 jcm2	WL 385 - high density	104
15999	[453, 692, 1248, 536, 192, 306, 259, 211]	0.0549019607843137	0 jcm2	WL 385 - high density	108
16000	[447, 673, 1235, 303, 216, 196, 256, 262]	0.05359477124183	0 jcm2	WL 385 - high density	112
16001	[458, 641, 272, 1227, 335, 231, 192, 234, 326]	0.0509803921568627	0 jcm2	WL 385 - high density	116
16002	[628, 428, 335, 253, 209, 1205, 215, 355]	0.0509803921568627	0 jcm2	WL 385 - high density	120
16003	[360, 621, 459, 1205, 287, 197]	0.049673202614379	0 jcm2	WL 385 - high density	124
16004	[456, 1210, 633, 285, 387, 192, 314, 265]	0.0470588235294117	0 jcm2	WL 385 - high density	128
16005	[450, 592, 479, 1188, 223, 209, 271]	0.0444444444444444	0 jcm2	WL 385 - high density	132
16006	[458, 477, 1193, 579, 232, 246, 209]	0.0483660130718954	0 jcm2	WL 385 - high density	136
16007	[459, 592, 1169, 203, 240, 182]	0.0444444444444444	0 jcm2	WL 385 - high density	140
16008	[598, 1193, 393, 237, 200, 255, 202, 274, 255]	0.0444444444444444	0 jcm2	WL 385 - high density	144
16009	[1178, 623, 221, 264, 233]	0.0444444444444444	0 jcm2	WL 385 - high density	148
16010	[627, 1166, 243, 229, 225, 181, 209]	0.0431372549019607	0 jcm2	WL 385 - high density	152
16011	[628, 1170, 256, 249, 215, 230, 215]	0.0379084967320261	0 jcm2	WL 385 - high density	156
16012	[1181, 624, 268, 224, 298]	0.0379084967320261	0 jcm2	WL 385 - high density	160
16013	[290, 613, 1153, 224, 390]	0.0339869281045751	0 jcm2	WL 385 - high density	164
16014	[1160, 609, 296, 210, 203]	0.0313725490196078	0 jcm2	WL 385 - high density	168
16015	[1145, 619, 286, 203]	0.0287581699346405	0 jcm2	WL 385 - high density	172
16016	[595, 1156, 201, 228, 207]	0.0261437908496732	0 jcm2	WL 385 - high density	176
16017	[1140, 562, 234]	0.0248366013071895	0 jcm2	WL 385 - high density	180
16018	[233, 1128, 572]	0.0248366013071895	0 jcm2	WL 385 - high density	184
16019	[1135, 191, 547, 297]	0.0235294117647058	0 jcm2	WL 385 - high density	188
16020	[1133, 210, 210, 550]	0.0248366013071895	0 jcm2	WL 385 - high density	192
16021	[1161, 229, 249, 397]	0.0274509803921568	0 jcm2	WL 385 - high density	196
16022	[1129, 217, 276, 249]	0.0274509803921568	0 jcm2	WL 385 - high density	200
16023	[1093, 211, 269, 537, 329]	0.0261437908496732	0 jcm2	WL 385 - high density	204
16024	[1100, 381, 535, 219]	0.0235294117647058	0 jcm2	WL 385 - high density	208
16025	[1113, 337, 214]	0.0248366013071895	0 jcm2	WL 385 - high density	212
16026	[1106, 205]	0.0274509803921568	0 jcm2	WL 385 - high density	216
16027	[1094, 429, 210, 378, 409]	0.0300653594771241	0 jcm2	WL 385 - high density	220
16028	[1110, 937, 352, 188, 500, 228, 390]	0.0313725490196078	0 jcm2	WL 385 - high density	224
16029	[1106, 439, 391, 348, 973, 203]	0.0326797385620915	0 jcm2	WL 385 - high density	228
16030	[1109, 223, 762, 393]	0.0326797385620915	0 jcm2	WL 385 - high density	232
16031	[765, 1104, 989]	0.0300653594771241	0 jcm2	WL 385 - high density	236
16032	[720, 1102, 967, 338, 230]	0.0274509803921568	0 jcm2	WL 385 - high density	240
16033	[639, 1083, 957, 248, 377]	0.0300653594771241	0 jcm2	WL 385 - high density	244
16034	[1078, 940, 468, 218]	0.0300653594771241	0 jcm2	WL 385 - high density	248
16035	[1083, 248, 135, 230, 134, 202]	0.0274509803921568	0 jcm2	WL 385 - high density	252
16036	[1079, 155, 102]	0.0248366013071895	0 jcm2	WL 385 - high density	256
16037	[1088, 250, 273]	0.0235294117647058	0 jcm2	WL 385 - high density	260
16038	[1080, 199, 401]	0.0196078431372549	0 jcm2	WL 385 - high density	264
16039	[1069, 225, 253]	0.0209150326797385	0 jcm2	WL 385 - high density	268
16040	[1067, 251, 260]	0.0196078431372549	0 jcm2	WL 385 - high density	272
16041	[1069, 151, 71, 263]	0.0235294117647058	0 jcm2	WL 385 - high density	276
16042	[1052, 226]	0.0274509803921568	0 jcm2	WL 385 - high density	280
16043	[928, 1046, 293, 194, 193, 460]	0.0326797385620915	0 jcm2	WL 385 - high density	284
16044	[1052, 930, 245, 200, 211, 190]	0.0379084967320261	0 jcm2	WL 385 - high density	288
16045	[1058, 229, 232, 945, 499, 216, 128]	0.0431372549019607	0 jcm2	WL 385 - high density	292
16046	[1056, 769, 204, 511, 953, 277, 248, 124]	0.0431372549019607	0 jcm2	WL 385 - high density	296
16047	[773, 1042, 951, 359, 242, 509]	0.0418300653594771	0 jcm2	WL 385 - high density	300
16048	[746, 1035, 235, 936, 502, 330]	0.0392156862745098	0 jcm2	WL 385 - high density	304
16049	[737, 1052, 221, 506, 171]	0.0352941176470588	0 jcm2	WL 385 - high density	308
16050	[728, 1054, 495, 264, 947]	0.0352941176470588	0 jcm2	WL 385 - high density	312
16051	[755, 1027, 501, 186, 131]	0.0352941176470588	0 jcm2	WL 385 - high density	316
16052	[746, 234, 1017, 505, 122, 964]	0.0352941176470588	0 jcm2	WL 385 - high density	320
16053	[741, 491, 1032, 127, 261, 965]	0.0326797385620915	0 jcm2	WL 385 - high density	324
16054	[602, 500, 1042, 231, 119]	0.0313725490196078	0 jcm2	WL 385 - high density	328
16055	[529, 250, 1021]	0.0274509803921568	0 jcm2	WL 385 - high density	332
16056	[1042, 497, 264, 448]	0.0248366013071895	0 jcm2	WL 385 - high density	336
16057	[229, 490, 1039]	0.0222222222222222	0 jcm2	WL 385 - high density	340
16058	[1019, 497, 267, 103]	0.0235294117647058	0 jcm2	WL 385 - high density	344
16059	[1000, 488, 676]	0.0248366013071895	0 jcm2	WL 385 - high density	348
16060	[489, 1008, 387, 659]	0.0274509803921568	0 jcm2	WL 385 - high density	352
16061	[997, 497, 601, 131, 281]	0.0287581699346405	0 jcm2	WL 385 - high density	356
16062	[1030, 471, 574, 123, 324]	0.0352941176470588	0 jcm2	WL 385 - high density	360
16063	[1018, 478, 587, 417, 133]	0.0379084967320261	0 jcm2	WL 385 - high density	364
16064	[319, 1029, 462, 386, 597, 131, 972, 457]	0.0379084967320261	0 jcm2	WL 385 - high density	368
16065	[595, 357, 477, 136, 988, 417]	0.0405228758169934	0 jcm2	WL 385 - high density	372
16066	[472, 138, 1008, 366, 300]	0.0418300653594771	0 jcm2	WL 385 - high density	376
16067	[1018, 464, 140, 312, 396, 664, 305]	0.0392156862745098	0 jcm2	WL 385 - high density	380
16068	[485, 981, 384, 129, 339, 626]	0.0405228758169934	0 jcm2	WL 385 - high density	384
16069	[473, 125, 1002, 589, 349, 363]	0.0418300653594771	0 jcm2	WL 385 - high density	388
16070	[616, 472, 585, 1004, 127, 341, 500]	0.0392156862745098	0 jcm2	WL 385 - high density	392
16071	[559, 465, 1007, 288, 482, 103]	0.0366013071895424	0 jcm2	WL 385 - high density	396
16072	[569, 478, 265, 983, 35]	0.0379084967320261	0 jcm2	WL 385 - high density	400
16073	[547, 470, 1000, 337]	0.0366013071895424	0 jcm2	WL 385 - high density	404
16074	[541, 472, 346, 1001, 471, 334, 353]	0.0379084967320261	0 jcm2	WL 385 - high density	408
16075	[520, 471, 465, 364, 982, 279]	0.0392156862745098	0 jcm2	WL 385 - high density	412
16076	[540, 467, 386, 955, 507, 341, 374]	0.0418300653594771	0 jcm2	WL 385 - high density	416
16077	[478, 325, 349, 976, 496, 600]	0.0405228758169934	0 jcm2	WL 385 - high density	420
16078	[457, 364, 993, 271, 486, 324]	0.0392156862745098	0 jcm2	WL 385 - high density	424
16079	[391, 460, 992, 226, 457, 290]	0.0352941176470588	0 jcm2	WL 385 - high density	428
16080	[459, 305, 242, 307, 982]	0.0300653594771241	0 jcm2	WL 385 - high density	432
16081	[470, 988, 216, 176]	0.0261437908496732	0 jcm2	WL 385 - high density	436
16082	[461, 960]	0.0222222222222222	0 jcm2	WL 385 - high density	440
16083	[460, 986, 264]	0.0209150326797385	0 jcm2	WL 385 - high density	444
16084	[448, 269, 980]	0.0196078431372549	0 jcm2	WL 385 - high density	448
16085	[458, 972, 217, 176]	0.0222222222222222	0 jcm2	WL 385 - high density	452
16086	[457, 979, 501]	0.0274509803921568	0 jcm2	WL 385 - high density	456
16087	[456, 972, 479, 557]	0.0274509803921568	0 jcm2	WL 385 - high density	460
16088	[479, 967, 483, 501, 557, 174, 161]	0.0261437908496732	0 jcm2	WL 385 - high density	464
16089	[468, 973, 512]	0.0274509803921568	0 jcm2	WL 385 - high density	468
16090	[955, 335, 463]	0.0274509803921568	0 jcm2	WL 385 - high density	472
16091	[495, 962, 344, 320]	0.0183006535947712	0 jcm2	WL 385 - high density	476
16092	[481, 311, 975, 298]	0.0143790849673202	0 jcm2	WL 385 - high density	480
16093	[305, 893]	0.0093023255813953	0 jcm2	WL 385 - high density	0
16094	[874, 308]	0.0151162790697674	0 jcm2	WL 385 - high density	4
16095	[424, 234, 282, 818]	0.0255813953488372	0 jcm2	WL 385 - high density	8
16096	[481, 575, 423, 285, 489]	0.0360465116279069	0 jcm2	WL 385 - high density	12
16097	[465, 453, 463, 518, 309, 450, 375, 518, 577]	0.0488372093023255	0 jcm2	WL 385 - high density	16
16098	[466, 570, 424, 412, 712, 433, 480, 558, 312, 353, 460]	0.0662790697674418	0 jcm2	WL 385 - high density	20
16099	[691, 546, 402, 430, 423, 479, 396, 478, 413, 468, 572, 330, 454]	0.0813953488372093	0 jcm2	WL 385 - high density	24
16100	[389, 438, 707, 403, 400, 534, 458, 513, 424, 459, 460, 398, 272, 463, 371, 474, 556, 527, 313]	0.0965116279069767	0 jcm2	WL 385 - high density	28
16101	[700, 477, 446, 474, 399, 391, 454, 448, 244, 321, 537, 419, 326, 243, 540, 457, 647, 267]	0.1127906976744186	0 jcm2	WL 385 - high density	32
16102	[670, 445, 464, 446, 396, 424, 283, 240, 466, 294, 411, 284, 269, 227, 268, 253, 551, 490, 527, 348, 256, 298]	0.1325581395348837	0 jcm2	WL 385 - high density	36
16103	[671, 439, 430, 490, 417, 453, 306, 247, 277, 222, 243, 314, 336, 248, 352, 293, 280, 233, 307, 255, 269, 255, 294, 297, 243]	0.1441860465116279	0 jcm2	WL 385 - high density	40
16104	[667, 434, 333, 497, 469, 346, 269, 416, 244, 287, 305, 270, 292, 449, 208, 219, 326, 262, 270, 237, 246, 970, 601, 332, 256, 280, 620, 489, 308, 300]	0.1651162790697674	0 jcm2	WL 385 - high density	44
16105	[639, 584, 288, 426, 441, 303, 246, 253, 257, 246, 918, 356, 195, 329, 237, 657, 279, 217, 300, 304, 258, 214, 227, 211, 201, 520, 594, 294, 300]	0.1755813953488372	0 jcm2	WL 385 - high density	48
16106	[409, 436, 305, 576, 335, 301, 584, 263, 252, 949, 241, 442, 320, 224, 212, 230, 243, 282, 230, 376, 277, 430, 210, 192, 264, 204, 281, 201, 331, 230, 206, 318, 974, 297, 291, 426]	0.1825581395348837	0 jcm2	WL 385 - high density	52
16107	[421, 765, 313, 346, 402, 930, 548, 236, 284, 428, 195, 252, 292, 274, 224, 338, 194, 364, 210, 220, 249, 334, 277, 337, 270, 445, 215, 211, 337, 185, 330]	0.1813953488372092	0 jcm2	WL 385 - high density	56
16108	[429, 409, 331, 209, 282, 320, 328, 235, 473, 354, 202, 237, 229, 245, 331, 247, 235, 267, 247, 211, 274, 319, 537, 206, 197, 160, 203, 270, 202, 224, 616]	0.1860465116279069	0 jcm2	WL 385 - high density	60
16109	[393, 450, 335, 301, 227, 347, 251, 290, 240, 279, 328, 258, 238, 302, 193, 222, 219, 251, 205, 191, 199, 147, 201, 324, 399, 272, 299, 221, 373]	0.172093023255814	0 jcm2	WL 385 - high density	64
16110	[408, 1287, 299, 291, 293, 242, 244, 266, 322, 220, 227, 213, 350, 290, 209, 275, 255, 159, 317, 136, 216, 893, 229, 181, 223, 296, 196, 308, 212, 336, 452, 579, 281]	0.1593023255813953	0 jcm2	WL 385 - high density	68
16111	[847, 1226, 239, 265, 209, 378, 233, 339, 214, 243, 298, 333, 221, 237, 357, 146, 215, 262, 331, 157, 279, 222, 499, 231]	0.1465116279069767	0 jcm2	WL 385 - high density	72
16112	[1269, 379, 161, 274, 842, 386, 250, 302, 220, 290, 236, 213, 235, 136, 353, 233, 327, 339, 205, 357]	0.1325581395348837	0 jcm2	WL 385 - high density	76
16113	[833, 315, 427, 254, 204, 242, 201, 395, 258, 215, 342, 433, 293, 259, 118, 319, 298, 261, 359, 493]	0.1093023255813953	0 jcm2	WL 385 - high density	80
16114	[318, 221, 231, 301, 383, 186, 293, 125, 373, 233, 353, 246, 226, 455, 268, 406, 508]	0.0895348837209302	0 jcm2	WL 385 - high density	84
16115	[295, 225, 312, 253, 339, 267, 190, 226, 504, 232, 252, 146, 478]	0.0732558139534883	0 jcm2	WL 385 - high density	88
16116	[280, 346, 464, 324, 250, 531, 228]	0.0569767441860465	0 jcm2	WL 385 - high density	92
16117	[373, 337, 539, 161, 238, 504]	0.0441860465116279	0 jcm2	WL 385 - high density	96
16118	[312, 167, 492, 133, 323, 424]	0.0325581395348837	0 jcm2	WL 385 - high density	100
16119	[340, 501, 529, 613, 235, 154]	0.0302325581395348	0 jcm2	WL 385 - high density	104
16120	[501, 325, 320]	0.027906976744186	0 jcm2	WL 385 - high density	108
16121	[495, 322, 269, 571, 273]	0.027906976744186	0 jcm2	WL 385 - high density	112
16122	[507, 317, 322, 231]	0.027906976744186	0 jcm2	WL 385 - high density	116
16123	[311, 272, 299, 473, 295, 543]	0.0337209302325581	0 jcm2	WL 385 - high density	120
16124	[306, 465, 627, 1402, 257, 510]	0.0348837209302325	0 jcm2	WL 385 - high density	124
16125	[456, 307, 474, 545, 1411, 209, 282, 185]	0.0395348837209302	0 jcm2	WL 385 - high density	128
16126	[297, 515, 1352, 497, 541, 172]	0.0395348837209302	0 jcm2	WL 385 - high density	132
16127	[535, 307, 499, 1215, 301, 505, 257, 254]	0.0441860465116279	0 jcm2	WL 385 - high density	136
16128	[499, 309, 132, 1188, 265, 537]	0.0453488372093023	0 jcm2	WL 385 - high density	140
16129	[312, 868, 250, 227, 1059, 217, 442, 246, 145, 258]	0.05	0 jcm2	WL 385 - high density	144
16130	[309, 448, 244, 489, 859, 197, 205, 254, 933]	0.0523255813953488	0 jcm2	WL 385 - high density	148
16131	[448, 331, 475, 231, 325, 427, 200, 461, 250, 994]	0.0534883720930232	0 jcm2	WL 385 - high density	152
16132	[345, 455, 478, 231, 378, 527, 234, 870, 520, 255]	0.0511627906976744	0 jcm2	WL 385 - high density	156
16133	[421, 317, 468, 221, 240, 491, 454]	0.0499999999999999	0 jcm2	WL 385 - high density	160
16134	[464, 1189, 223, 475, 427, 226, 471, 241]	0.0453488372093023	0 jcm2	WL 385 - high density	164
16135	[456, 243, 359, 188, 473, 1228, 422, 452]	0.0406976744186046	0 jcm2	WL 385 - high density	168
16136	[348, 475, 465, 227, 533, 171]	0.041860465116279	0 jcm2	WL 385 - high density	172
16137	[323, 256, 471, 163, 222, 312]	0.0395348837209302	0 jcm2	WL 385 - high density	176
16138	[349, 451, 229, 267, 190, 898, 362, 254]	0.0360465116279069	0 jcm2	WL 385 - high density	180
16139	[348, 315, 473, 185, 207, 253]	0.0337209302325581	0 jcm2	WL 385 - high density	184
16140	[333, 222, 194, 471, 239]	0.0337209302325581	0 jcm2	WL 385 - high density	188
16141	[333, 470, 207, 214]	0.0313953488372093	0 jcm2	WL 385 - high density	192
16142	[346, 451, 487, 208, 244, 191]	0.0337209302325581	0 jcm2	WL 385 - high density	196
16143	[337, 476, 457, 183, 218, 173]	0.0372093023255813	0 jcm2	WL 385 - high density	200
16144	[333, 252, 586, 466, 264, 465, 168, 174]	0.0406976744186046	0 jcm2	WL 385 - high density	204
16145	[350, 455, 447, 557, 176, 353, 165, 237]	0.0430232558139534	0 jcm2	WL 385 - high density	208
16146	[475, 348, 306, 283, 442, 170, 159]	0.0476744186046511	0 jcm2	WL 385 - high density	212
16147	[701, 375, 460, 314, 400, 284, 473, 729]	0.0476744186046511	0 jcm2	WL 385 - high density	216
16148	[414, 469, 457, 370, 277, 627, 296, 239, 167, 209]	0.0465116279069767	0 jcm2	WL 385 - high density	220
16149	[433, 359, 297, 452, 299, 169, 239, 721]	0.0465116279069767	0 jcm2	WL 385 - high density	224
16150	[402, 350, 465, 458, 317, 168, 510]	0.0465116279069767	0 jcm2	WL 385 - high density	228
16151	[360, 353, 458, 480, 165, 336, 252]	0.0441860465116279	0 jcm2	WL 385 - high density	232
16152	[348, 475, 279, 459, 671, 268, 165, 89]	0.0430232558139534	0 jcm2	WL 385 - high density	236
16153	[451, 326, 451, 646, 228, 566, 267, 174]	0.0441860465116279	0 jcm2	WL 385 - high density	240
16154	[540, 340, 633, 437, 250, 475, 194]	0.0476744186046511	0 jcm2	WL 385 - high density	244
16155	[334, 458, 441, 641, 531, 179, 248, 163]	0.0476744186046511	0 jcm2	WL 385 - high density	248
16156	[282, 500, 666, 440, 459, 191, 257, 193, 151, 190]	0.0476744186046511	0 jcm2	WL 385 - high density	252
16157	[434, 456, 670, 472, 272, 432, 195, 262]	0.0523255813953488	0 jcm2	WL 385 - high density	256
16158	[373, 441, 650, 237, 435, 193, 188, 386]	0.0546511627906976	0 jcm2	WL 385 - high density	260
16159	[398, 496, 598, 180, 616, 378, 303, 261, 424, 562, 170]	0.0581395348837209	0 jcm2	WL 385 - high density	264
16160	[619, 382, 352, 175, 347, 259, 421, 477, 183, 370]	0.0604651162790697	0 jcm2	WL 385 - high density	268
16161	[354, 258, 611, 198, 476, 210, 281, 519, 167, 414, 292, 188, 252]	0.0604651162790697	0 jcm2	WL 385 - high density	272
16162	[588, 375, 278, 246, 458, 242, 188, 410, 170, 629]	0.0604651162790697	0 jcm2	WL 385 - high density	276
16163	[291, 469, 573, 249, 304, 171, 176, 171]	0.0581395348837209	0 jcm2	WL 385 - high density	280
16164	[290, 551, 408, 244, 389, 159, 444, 209, 171, 151, 286]	0.0511627906976744	0 jcm2	WL 385 - high density	284
16165	[248, 570, 260, 359, 416, 174, 112, 163]	0.0488372093023255	0 jcm2	WL 385 - high density	288
16166	[566, 251, 351, 170, 105, 259, 251]	0.0511627906976744	0 jcm2	WL 385 - high density	292
16167	[619, 274, 259, 175, 234, 155, 405, 257]	0.0453488372093023	0 jcm2	WL 385 - high density	296
16168	[620, 280, 259, 236, 255, 414, 168, 278, 207, 207]	0.0488372093023255	0 jcm2	WL 385 - high density	300
16169	[618, 297, 256, 170, 128, 106]	0.05	0 jcm2	WL 385 - high density	304
16170	[643, 285, 423, 217, 145, 363, 232, 253, 165, 466, 706]	0.0499999999999999	0 jcm2	WL 385 - high density	308
16171	[643, 247, 270, 209, 181, 146, 397, 357]	0.0488372093023255	0 jcm2	WL 385 - high density	312
16172	[292, 262, 328, 182, 363, 395, 227, 353]	0.0511627906976744	0 jcm2	WL 385 - high density	316
16173	[251, 275, 421, 188, 365, 223, 324, 292, 672]	0.0476744186046511	0 jcm2	WL 385 - high density	320
16174	[256, 273, 196, 404, 260, 230, 237, 118]	0.0453488372093023	0 jcm2	WL 385 - high density	324
16175	[964, 240, 270, 183, 392, 267, 223, 395]	0.0430232558139534	0 jcm2	WL 385 - high density	328
16176	[248, 409, 262, 376, 180, 340]	0.0430232558139534	0 jcm2	WL 385 - high density	332
16177	[499, 441, 525, 287, 174, 210]	0.0453488372093023	0 jcm2	WL 385 - high density	336
16178	[340, 264, 500, 406, 269, 518, 181, 206, 233]	0.0465116279069767	0 jcm2	WL 385 - high density	340
16179	[357, 519, 430, 192, 240, 276, 315, 599, 204, 134]	0.0465116279069767	0 jcm2	WL 385 - high density	344
16180	[371, 226, 196, 282, 382, 171, 222, 522, 526]	0.0465116279069767	0 jcm2	WL 385 - high density	348
16181	[411, 208, 292, 178, 377, 205]	0.0430232558139534	0 jcm2	WL 385 - high density	352
16182	[718, 211, 293, 413, 412, 162]	0.0372093023255813	0 jcm2	WL 385 - high density	356
16183	[304, 408, 199, 288, 599, 331]	0.0360465116279069	0 jcm2	WL 385 - high density	360
16184	[383, 290, 401, 210, 296]	0.0372093023255813	0 jcm2	WL 385 - high density	364
16185	[276, 420, 397, 363, 340, 301, 494, 295]	0.0406976744186046	0 jcm2	WL 385 - high density	368
16186	[415, 420, 363, 260, 241, 293, 155]	0.0453488372093023	0 jcm2	WL 385 - high density	372
16187	[396, 404, 327, 304, 208, 298, 552, 226, 289]	0.0499999999999999	0 jcm2	WL 385 - high density	376
16188	[412, 345, 444, 331, 311, 404, 552, 228, 303, 178]	0.0523255813953488	0 jcm2	WL 385 - high density	380
16189	[413, 322, 305, 538, 316, 382, 331, 433, 226]	0.0546511627906976	0 jcm2	WL 385 - high density	384
16190	[330, 532, 374, 404, 309, 225, 299, 436, 373, 352]	0.0546511627906976	0 jcm2	WL 385 - high density	388
16191	[507, 404, 304, 422, 356, 280, 361, 308, 216]	0.0546511627906976	0 jcm2	WL 385 - high density	392
16192	[421, 329, 362, 285, 353, 306, 444, 502, 223]	0.0534883720930232	0 jcm2	WL 385 - high density	396
16193	[335, 335, 275, 426, 306, 407, 402, 211, 552, 603]	0.0534883720930232	0 jcm2	WL 385 - high density	400
16194	[396, 356, 411, 228, 322, 319, 443, 214]	0.0511627906976744	0 jcm2	WL 385 - high density	404
16195	[335, 368, 382, 314, 487, 378, 261, 205, 134, 190]	0.0499999999999999	0 jcm2	WL 385 - high density	408
16196	[366, 334, 277, 401, 314, 430, 213]	0.0476744186046511	0 jcm2	WL 385 - high density	412
16197	[358, 368, 404, 284, 320, 210, 442, 366]	0.0499999999999999	0 jcm2	WL 385 - high density	416
16198	[475, 396, 276, 333, 337, 312, 215, 890]	0.0476744186046511	0 jcm2	WL 385 - high density	420
16199	[315, 265, 505, 412, 340, 319, 209, 216, 690, 440]	0.0523255813953488	0 jcm2	WL 385 - high density	424
16200	[402, 287, 295, 347, 810, 682, 302, 214]	0.0546511627906976	0 jcm2	WL 385 - high density	428
16201	[418, 402, 319, 327, 300, 274, 804, 212, 496, 642, 146]	0.055813953488372	0 jcm2	WL 385 - high density	432
16202	[289, 660, 346, 407, 300, 322, 697, 389, 621, 205]	0.0581395348837209	0 jcm2	WL 385 - high density	436
16203	[330, 286, 646, 406, 355, 303, 675, 189, 373]	0.0581395348837209	0 jcm2	WL 385 - high density	440
16204	[384, 324, 308, 299, 673, 387, 360, 196, 275, 408, 629, 277]	0.055813953488372	0 jcm2	WL 385 - high density	444
16205	[675, 629, 340, 312, 409, 311, 338, 194]	0.0569767441860465	0 jcm2	WL 385 - high density	448
16206	[627, 361, 338, 293, 311, 411, 195, 393, 629]	0.0569767441860465	0 jcm2	WL 385 - high density	452
16207	[348, 311, 314, 400, 217, 383, 333, 577, 203, 391, 117]	0.055813953488372	0 jcm2	WL 385 - high density	456
16208	[354, 292, 315, 410, 205, 196, 413, 328, 692]	0.0581395348837209	0 jcm2	WL 385 - high density	460
16209	[647, 410, 349, 313, 386, 534, 300, 153, 192, 161, 415]	0.0581395348837209	0 jcm2	WL 385 - high density	464
16210	[645, 293, 501, 298, 339, 344, 437, 396, 196, 286]	0.0581395348837209	0 jcm2	WL 385 - high density	468
16211	[642, 524, 313, 284, 360, 388, 347, 213, 150]	0.0581395348837209	0 jcm2	WL 385 - high density	472
16212	[514, 617, 296, 277, 201, 343, 387, 378, 336, 178, 175]	0.0453488372093023	0 jcm2	WL 385 - high density	476
16213	[532, 552, 322, 329, 233, 311, 195, 177, 397]	0.0337209302325581	0 jcm2	WL 385 - high density	480
16214	[325, 227, 334]	0.0167597765363128	0 jcm2	WL 385 - high density	0
16215	[212, 435, 336, 395, 284]	0.0234636871508379	0 jcm2	WL 385 - high density	4
16216	[257, 490, 200, 322, 452, 568, 327]	0.035754189944134	0 jcm2	WL 385 - high density	8
16217	[474, 352, 183, 344, 385, 500]	0.0513966480446927	0 jcm2	WL 385 - high density	12
16218	[492, 518, 496, 164, 376, 457, 303, 385, 432, 594, 674]	0.0770949720670391	0 jcm2	WL 385 - high density	16
16219	[482, 481, 594, 524, 566, 483, 173, 379, 393, 503, 401, 523, 519, 383, 872, 589, 512]	0.1072625698324022	0 jcm2	WL 385 - high density	20
16220	[555, 495, 490, 583, 549, 558, 396, 401, 491, 406, 405, 469, 533, 412, 499, 483, 395, 484, 889, 229, 175, 346, 342, 445, 602, 503, 621, 618]	0.1430167597765363	0 jcm2	WL 385 - high density	24
16221	[568, 416, 489, 488, 527, 584, 531, 491, 481, 429, 902, 392, 471, 597, 582, 578, 308, 399, 365, 378, 386, 285, 251, 442, 584, 411, 366, 162, 347, 540, 458, 361, 280, 499]	0.176536312849162	0 jcm2	WL 385 - high density	28
16222	[476, 580, 494, 520, 551, 430, 421, 511, 505, 468, 527, 474, 381, 413, 469, 281, 477, 915, 405, 513, 397, 234, 572, 170, 246, 352, 490, 418, 295, 255, 212, 256, 407, 320, 282, 262, 499, 754]	0.2022346368715084	0 jcm2	WL 385 - high density	32
16223	[491, 424, 550, 556, 498, 419, 891, 582, 442, 426, 485, 551, 413, 556, 523, 468, 452, 454, 242, 338, 535, 498, 263, 293, 393, 524, 228, 171, 380, 258, 370, 365, 785, 182, 470, 227, 294, 511, 484, 423, 190]	0.2201117318435754	0 jcm2	WL 385 - high density	36
16224	[598, 540, 469, 506, 467, 440, 496, 375, 573, 567, 466, 522, 451, 450, 548, 445, 423, 495, 247, 351, 247, 217, 685, 261, 408, 480, 169, 264, 864, 804, 225, 421, 380, 205, 214, 1740, 149, 161, 300, 528]	0.2279329608938547	0 jcm2	WL 385 - high density	40
16225	[576, 487, 492, 449, 440, 505, 434, 570, 389, 455, 461, 457, 389, 242, 452, 1688, 243, 280, 254, 265, 255, 258, 546, 409, 652, 273, 495, 200, 373, 178, 339, 374, 543, 430, 215, 214, 181, 501, 204, 433, 340, 280, 412, 260]	0.2368715083798883	0 jcm2	WL 385 - high density	44
16226	[582, 525, 521, 575, 439, 485, 577, 384, 454, 491, 447, 478, 316, 294, 386, 269, 457, 390, 238, 356, 247, 273, 233, 232, 205, 281, 260, 238, 254, 507, 302, 266, 251, 173, 234, 195, 337, 226, 143, 398, 560]	0.2312849162011173	0 jcm2	WL 385 - high density	48
16227	[535, 556, 410, 414, 574, 460, 455, 504, 496, 540, 459, 270, 225, 298, 314, 293, 290, 509, 424, 368, 295, 319, 261, 245, 320, 173, 269, 272, 287, 336, 329, 232, 346, 364, 198, 198, 182, 243, 391, 445, 277, 441, 224, 364, 297, 488]	0.2346368715083799	0 jcm2	WL 385 - high density	52
16228	[459, 435, 478, 493, 407, 533, 372, 462, 564, 284, 261, 280, 304, 276, 248, 221, 332, 177, 184, 237, 272, 305, 284, 251, 193, 330, 170, 357, 300, 431, 264, 289, 261, 265, 204, 500]	0.2201117318435754	0 jcm2	WL 385 - high density	56
16229	[486, 409, 450, 453, 381, 386, 294, 477, 319, 589, 284, 173, 248, 422, 388, 224, 203, 235, 133, 358, 220, 417, 265, 233, 241, 311, 353, 525, 199, 294, 174, 333, 341, 219, 319, 429, 246, 333, 263, 379, 252, 249, 420]	0.2145251396648044	0 jcm2	WL 385 - high density	60
16230	[467, 485, 273, 362, 414, 446, 271, 257, 180, 226, 317, 197, 273, 221, 235, 180, 366, 372, 280, 227, 232, 219, 383, 306, 227, 286, 299, 375, 126, 226, 178]	0.2022346368715084	0 jcm2	WL 385 - high density	64
16231	[496, 338, 418, 423, 472, 302, 375, 439, 362, 254, 191, 244, 260, 260, 173, 347, 290, 297, 606, 208, 297, 208, 302, 165, 226, 363, 357, 281, 272, 476, 291, 240, 170, 147, 211, 201]	0.1932960893854748	0 jcm2	WL 385 - high density	68
16232	[431, 449, 408, 352, 463, 307, 321, 261, 248, 213, 175, 300, 180, 279, 347, 279, 254, 87, 301, 230, 615, 263, 189, 291, 248, 280, 276, 375, 352, 211, 239, 141, 220, 266, 161]	0.1743016759776536	0 jcm2	WL 385 - high density	72
16233	[448, 263, 433, 333, 330, 276, 272, 257, 191, 397, 435, 171, 290, 318, 231, 229, 322, 238, 295, 314, 225, 204, 164, 342, 274, 164, 218, 249]	0.1743016759776536	0 jcm2	WL 385 - high density	76
16234	[461, 471, 338, 284, 431, 243, 251, 279, 355, 284, 252, 399, 174, 174, 190, 230, 281, 275, 362, 180, 242, 231, 284, 311, 234, 126]	0.1664804469273743	0 jcm2	WL 385 - high density	80
16235	[470, 469, 309, 270, 268, 273, 315, 291, 329, 365, 157, 341, 253, 295, 325, 262, 180, 263, 383, 158, 245, 269, 219, 303, 269, 198, 193, 154, 314, 275, 229]	0.1653631284916201	0 jcm2	WL 385 - high density	84
16236	[424, 336, 399, 264, 314, 273, 336, 289, 282, 269, 161, 420, 303, 249, 195, 238, 290, 180, 232, 420, 300, 136, 209, 349, 268, 145, 283, 154, 237]	0.1664804469273743	0 jcm2	WL 385 - high density	88
16237	[463, 340, 336, 332, 216, 283, 258, 269, 304, 341, 321, 317, 281, 208, 420, 278, 182, 267, 352, 273, 374, 197, 242, 209, 143, 123, 166, 204, 201, 186, 169, 340, 288, 144]	0.1731843575418994	0 jcm2	WL 385 - high density	92
16238	[384, 265, 282, 455, 268, 279, 309, 381, 265, 206, 191, 281, 418, 267, 383, 140, 354, 308, 255, 492, 391, 324, 163, 325, 197, 146, 218, 273, 123]	0.1731843575418994	0 jcm2	WL 385 - high density	96
16239	[433, 432, 479, 305, 277, 298, 280, 295, 279, 290, 260, 254, 188, 200, 378, 192, 205, 229, 297, 371, 235, 208, 143, 328, 151, 273, 351, 295, 271, 162, 294, 209]	0.1720670391061452	0 jcm2	WL 385 - high density	100
16240	[457, 340, 403, 280, 443, 286, 283, 301, 249, 155, 250, 351, 184, 252, 274, 183, 211, 237, 243, 253, 276, 325, 231, 308, 320, 171, 187, 476, 193, 289, 311]	0.1698324022346369	0 jcm2	WL 385 - high density	104
16241	[426, 468, 305, 263, 312, 308, 242, 328, 257, 373, 298, 163, 206, 313, 258, 268, 160, 220, 311, 449, 195, 233, 265, 154, 265, 190, 294, 137]	0.1642458100558659	0 jcm2	WL 385 - high density	108
16242	[459, 322, 320, 418, 168, 306, 303, 282, 275, 295, 246, 273, 245, 261, 334, 302, 204, 250, 189, 204, 319, 234, 271, 165, 266, 252, 368, 285, 147, 341, 373, 182]	0.1631284916201117	0 jcm2	WL 385 - high density	112
16243	[322, 432, 463, 299, 236, 267, 284, 313, 297, 182, 206, 314, 271, 263, 343, 241, 173, 332, 193, 223, 260, 236, 305, 327]	0.1631284916201117	0 jcm2	WL 385 - high density	116
16244	[269, 279, 464, 537, 335, 465, 261, 373, 318, 359, 176, 294, 345, 284, 298, 233, 182, 203, 229, 205, 248, 250, 264, 181, 324, 258, 175, 278, 287, 192, 268]	0.1642458100558659	0 jcm2	WL 385 - high density	120
16245	[461, 450, 379, 325, 311, 281, 270, 264, 243, 224, 339, 282, 189, 504, 469, 263, 873, 317, 252, 236, 311, 191, 196, 279, 210, 304, 354, 240, 86, 356, 183]	0.1608938547486033	0 jcm2	WL 385 - high density	124
16246	[474, 238, 268, 276, 459, 241, 190, 277, 348, 332, 309, 340, 152, 352, 204, 437, 246, 200, 359, 292, 183, 257, 894, 178, 235, 265, 245, 491, 210]	0.1653631284916201	0 jcm2	WL 385 - high density	128
16247	[435, 459, 325, 275, 212, 289, 419, 266, 314, 359, 263, 360, 257, 259, 340, 180, 225, 430, 195, 206, 315, 245, 242, 206, 135, 258, 126, 273, 262]	0.1586592178770949	0 jcm2	WL 385 - high density	132
16248	[287, 294, 246, 422, 281, 324, 279, 459, 236, 389, 190, 283, 278, 314, 180, 245, 405, 340, 247, 364, 358, 286, 199, 244, 126, 180, 224, 258]	0.1564245810055866	0 jcm2	WL 385 - high density	136
16249	[463, 278, 403, 254, 231, 313, 328, 305, 269, 318, 332, 246, 274, 313, 192, 307, 347, 384, 234, 281, 273, 231, 226, 203, 261]	0.1497206703910615	0 jcm2	WL 385 - high density	140
16250	[447, 296, 396, 277, 252, 326, 273, 287, 282, 422, 294, 300, 279, 256, 207, 380, 193, 243, 242, 320, 248, 228, 245, 255, 239, 206, 373, 387, 237]	0.1474860335195531	0 jcm2	WL 385 - high density	144
16251	[480, 281, 294, 246, 260, 290, 391, 272, 342, 336, 216, 257, 384, 187, 238, 251, 308, 411, 212, 337, 207, 228, 249]	0.1474860335195531	0 jcm2	WL 385 - high density	148
16252	[475, 287, 275, 364, 296, 347, 244, 273, 348, 509, 332, 299, 186, 522, 315, 320, 394, 280, 256, 272, 208, 284, 231, 214, 436, 278, 315]	0.1508379888268156	0 jcm2	WL 385 - high density	152
16253	[486, 460, 311, 250, 275, 383, 310, 267, 267, 385, 347, 288, 185, 228, 350, 295, 289, 183, 200, 220, 297, 280, 290, 128, 192, 362, 241, 445]	0.1463687150837989	0 jcm2	WL 385 - high density	156
16254	[472, 459, 309, 284, 333, 278, 329, 284, 187, 348, 255, 273, 361, 495, 372, 211, 315, 297, 277, 175, 215, 435, 277, 249, 318, 421, 147, 273]	0.1519553072625698	0 jcm2	WL 385 - high density	160
16255	[476, 471, 281, 318, 206, 277, 270, 484, 285, 387, 291, 209, 194, 298, 305, 326, 209, 318, 332, 208, 233, 180, 266, 455, 331]	0.1553072625698324	0 jcm2	WL 385 - high density	164
16256	[495, 455, 285, 469, 310, 206, 303, 257, 333, 268, 314, 242, 318, 295, 189, 340, 232, 285, 339, 230, 218, 223, 177, 306, 258, 263, 228, 330]	0.1508379888268156	0 jcm2	WL 385 - high density	168
16257	[473, 292, 282, 294, 389, 243, 190, 231, 271, 178, 335, 329, 306, 268, 315, 256, 276, 532, 227, 308, 293, 178, 341, 216, 184, 276, 268, 386, 121, 217]	0.1452513966480447	0 jcm2	WL 385 - high density	172
16258	[470, 289, 328, 294, 213, 289, 315, 240, 240, 305, 174, 233, 303, 267, 281, 262, 317, 294, 208, 426, 218, 309, 165, 279]	0.1486033519553073	0 jcm2	WL 385 - high density	176
16259	[472, 290, 243, 329, 305, 202, 312, 259, 266, 247, 322, 252, 237, 290, 164, 194, 316, 423, 286, 196, 174, 244, 230]	0.1497206703910615	0 jcm2	WL 385 - high density	180
16260	[471, 303, 276, 269, 261, 206, 246, 282, 247, 310, 388, 360, 178, 255, 274, 379, 306, 204, 370, 186, 283, 232, 276, 208, 280, 162, 124, 137]	0.1407821229050279	0 jcm2	WL 385 - high density	184
16261	[454, 300, 274, 293, 260, 196, 403, 479, 251, 189, 198, 260, 238, 322, 243, 321, 317, 364, 354, 304, 194, 198, 224, 237, 422, 175, 318, 383, 250]	0.1430167597765363	0 jcm2	WL 385 - high density	188
16262	[467, 302, 336, 299, 261, 264, 196, 308, 276, 272, 275, 267, 228, 216, 358, 199, 172, 413, 271, 285, 512, 273]	0.1452513966480447	0 jcm2	WL 385 - high density	192
16263	[438, 439, 290, 528, 273, 295, 189, 274, 288, 254, 291, 264, 269, 268, 390, 327, 289, 318, 187, 211, 211, 207, 236, 264, 764, 150]	0.1418994413407821	0 jcm2	WL 385 - high density	196
16264	[471, 459, 275, 259, 292, 356, 197, 508, 245, 235, 259, 749, 244, 200, 294, 213, 283, 322, 197, 266, 257, 361, 145, 278, 257]	0.135195530726257	0 jcm2	WL 385 - high density	200
16265	[480, 509, 302, 435, 261, 265, 303, 197, 299, 276, 238, 244, 280, 326, 344, 197, 248, 297, 211, 767, 289, 247, 254, 279, 241]	0.1363128491620111	0 jcm2	WL 385 - high density	204
16266	[485, 321, 490, 251, 234, 256, 187, 327, 740, 291, 292, 284, 320, 274, 246, 401, 244, 236, 247, 346, 383, 278, 469]	0.129608938547486	0 jcm2	WL 385 - high density	208
16267	[477, 473, 289, 755, 282, 301, 334, 198, 304, 295, 280, 282, 341, 395, 239, 439, 261, 292, 342, 225, 296, 207, 279]	0.129608938547486	0 jcm2	WL 385 - high density	212
16268	[711, 474, 506, 280, 317, 264, 215, 287, 277, 279, 297, 299, 298, 392, 233, 281, 409, 245, 294, 206]	0.1217877094972067	0 jcm2	WL 385 - high density	216
16269	[696, 303, 469, 207, 284, 268, 257, 252, 446, 302, 277, 272, 269, 377, 261, 286, 257, 191, 118, 418, 230, 339, 322, 207, 244]	0.1206703910614525	0 jcm2	WL 385 - high density	220
16270	[711, 499, 284, 372, 213, 307, 299, 278, 263, 273, 302, 338, 259, 332, 216, 242, 249, 155]	0.1251396648044692	0 jcm2	WL 385 - high density	224
16271	[511, 332, 286, 268, 292, 309, 257, 230, 214, 280, 367, 424, 289, 227, 215, 275, 339, 336, 240, 331, 266, 380]	0.1307262569832402	0 jcm2	WL 385 - high density	228
16272	[492, 323, 285, 297, 820, 335, 479, 217, 351, 375, 346, 295, 291, 214, 277, 334, 285, 304, 271, 213, 285, 284, 200, 390, 375, 254, 334]	0.1229050279329608	0 jcm2	WL 385 - high density	232
16273	[498, 407, 783, 301, 433, 345, 324, 237, 219, 326, 282, 239, 330, 210, 239, 320, 254, 270, 237, 250, 179, 176, 206, 311, 130]	0.1262569832402234	0 jcm2	WL 385 - high density	236
16274	[518, 463, 773, 295, 323, 336, 300, 265, 327, 220, 359, 247, 338, 276, 310, 189, 271, 326]	0.1273743016759776	0 jcm2	WL 385 - high density	240
16275	[500, 757, 293, 518, 312, 335, 304, 223, 263, 325, 288, 323, 336, 1103, 282, 184, 289, 281, 373, 238, 179]	0.1195530726256983	0 jcm2	WL 385 - high density	244
16276	[616, 489, 768, 306, 299, 294, 270, 362, 210, 318, 269, 254, 379, 317, 210, 330, 178, 289, 180, 265, 374, 296, 306]	0.1162011173184357	0 jcm2	WL 385 - high density	248
16277	[764, 515, 306, 279, 335, 311, 294, 350, 206, 241, 458, 635, 301, 458, 364, 344, 278, 282, 287, 185]	0.1229050279329609	0 jcm2	WL 385 - high density	252
16278	[766, 510, 436, 447, 297, 324, 296, 266, 266, 345, 209, 304, 647, 259, 341, 320, 304, 169, 323, 287, 177, 282]	0.1240223463687151	0 jcm2	WL 385 - high density	256
16279	[488, 769, 444, 477, 292, 356, 255, 269, 346, 287, 327, 344, 200, 284, 266, 957, 670, 305, 316, 247, 404, 305, 174, 270]	0.1284916201117318	0 jcm2	WL 385 - high density	260
16280	[768, 450, 510, 354, 481, 274, 344, 285, 286, 586, 200, 256, 309, 282, 351, 370, 309, 1006, 431, 276, 168, 319]	0.1318435754189944	0 jcm2	WL 385 - high density	264
16281	[490, 468, 782, 283, 320, 338, 300, 490, 287, 282, 254, 298, 344, 386, 671, 320, 210, 199, 270, 315, 279, 223, 185, 307, 329, 253, 310]	0.1396648044692737	0 jcm2	WL 385 - high density	268
16282	[775, 502, 483, 306, 277, 411, 297, 342, 208, 328, 284, 255, 212, 474, 312, 217, 287, 310, 180, 407, 290, 244, 177]	0.1486033519553072	0 jcm2	WL 385 - high density	272
16283	[801, 524, 399, 312, 438, 375, 272, 321, 284, 315, 321, 444, 239, 281, 451, 227, 212, 236, 481, 288, 292, 189, 1055, 281, 366, 404, 312, 284, 309]	0.1564245810055866	0 jcm2	WL 385 - high density	276
16284	[513, 790, 443, 418, 418, 283, 464, 325, 303, 328, 277, 503, 389, 340, 357, 262, 260, 194, 281, 211, 212, 304, 198, 252, 266, 223, 133, 204, 271, 970, 386, 390]	0.1575418994413408	0 jcm2	WL 385 - high density	280
16285	[764, 524, 427, 306, 473, 287, 242, 314, 519, 388, 207, 361, 286, 233, 331, 330, 278, 260, 203, 429, 227, 410, 197, 445, 256, 216, 401, 297, 200]	0.1631284916201117	0 jcm2	WL 385 - high density	284
16286	[789, 500, 283, 447, 285, 368, 506, 310, 266, 289, 470, 464, 341, 201, 346, 230, 220, 254, 527, 205, 646, 350, 267, 324, 204, 206, 139, 545]	0.1575418994413408	0 jcm2	WL 385 - high density	288
16287	[771, 450, 509, 480, 328, 290, 304, 466, 254, 271, 202, 300, 413, 270, 297, 277, 208, 474, 674, 181, 194, 231, 234, 276, 372, 312, 296, 498]	0.1463687150837989	0 jcm2	WL 385 - high density	292
16288	[781, 462, 530, 473, 311, 546, 348, 271, 643, 460, 342, 266, 358, 194, 300, 485, 167, 172, 278, 248, 205, 175, 485, 185]	0.1396648044692737	0 jcm2	WL 385 - high density	296
16289	[497, 748, 533, 455, 500, 333, 326, 448, 614, 265, 277, 430, 208, 317, 370, 276, 275, 239, 455, 257, 249, 219]	0.1340782122905028	0 jcm2	WL 385 - high density	300
16290	[771, 480, 492, 444, 322, 605, 307, 367, 278, 261, 412, 272, 479, 318, 215, 367, 181, 230, 313, 279, 206, 226, 278]	0.1329608938547486	0 jcm2	WL 385 - high density	304
16291	[768, 593, 494, 331, 309, 315, 291, 442, 305, 510, 278, 397, 225, 316, 461, 369, 271, 410, 217, 310, 217, 180, 413]	0.1363128491620111	0 jcm2	WL 385 - high density	308
16292	[772, 588, 481, 316, 481, 294, 265, 511, 350, 280, 306, 272, 467, 295, 258, 246, 310, 435, 366, 476, 216, 341, 165, 212, 208, 294, 264]	0.1430167597765363	0 jcm2	WL 385 - high density	312
16293	[759, 604, 509, 471, 292, 477, 298, 268, 282, 254, 282, 512, 222, 333, 303, 309, 425, 298, 315, 309, 287, 394, 154, 243, 453, 192, 271]	0.1463687150837988	0 jcm2	WL 385 - high density	316
16294	[594, 746, 559, 305, 480, 288, 263, 478, 203, 456, 289, 224, 372, 343, 288, 245, 978, 531, 331, 247, 336, 186, 215, 296, 212, 302, 271, 544]	0.1486033519553072	0 jcm2	WL 385 - high density	320
16295	[755, 507, 702, 299, 476, 264, 532, 225, 288, 318, 233, 245, 389, 268, 195, 192, 311, 316, 286, 267, 195, 295, 198, 226, 232, 300]	0.147486033519553	0 jcm2	WL 385 - high density	324
16296	[765, 799, 485, 310, 465, 295, 237, 267, 354, 509, 215, 260, 311, 292, 226, 235, 273, 201, 1126, 251, 184, 267, 462, 219, 321]	0.1385474860335195	0 jcm2	WL 385 - high density	328
16297	[748, 475, 470, 506, 291, 308, 303, 290, 265, 307, 294, 349, 181, 265, 216, 214, 203, 241, 233, 202, 180, 164, 181, 246, 223, 309]	0.1307262569832402	0 jcm2	WL 385 - high density	332
16298	[777, 487, 502, 297, 322, 313, 476, 298, 289, 296, 280, 251, 223, 175, 435, 205, 210, 221, 253]	0.1307262569832402	0 jcm2	WL 385 - high density	336
16299	[791, 477, 506, 311, 296, 496, 237, 222, 341, 310, 216, 291, 177, 236, 263, 281, 199, 371, 233, 235, 262]	0.1351955307262569	0 jcm2	WL 385 - high density	340
16300	[804, 486, 492, 310, 253, 336, 370, 220, 462, 303, 278, 200, 229, 223, 227, 332, 347, 231, 177, 297, 261, 223, 223, 213, 231, 297]	0.1396648044692737	0 jcm2	WL 385 - high density	344
16301	[807, 488, 368, 291, 315, 449, 288, 489, 228, 334, 293, 242, 207, 296, 187, 299, 1008, 242, 347, 190, 197, 391, 234, 221, 152, 495, 273, 300, 577]	0.1486033519553072	0 jcm2	WL 385 - high density	348
16302	[827, 481, 385, 313, 479, 274, 327, 448, 307, 271, 214, 288, 212, 189, 300, 319, 296, 221, 238, 359, 1020, 232, 274, 169, 257, 233, 283, 228, 201, 410]	0.1497206703910614	0 jcm2	WL 385 - high density	352
16303	[815, 474, 304, 489, 464, 353, 379, 297, 315, 315, 301, 182, 225, 230, 439, 242, 1051, 252, 228, 282, 245, 256, 315, 355, 365, 228, 243]	0.147486033519553	0 jcm2	WL 385 - high density	356
16304	[822, 481, 346, 372, 308, 478, 285, 287, 339, 275, 372, 276, 533, 257, 291, 245, 332, 333, 219, 432, 247, 226]	0.1418994413407821	0 jcm2	WL 385 - high density	360
16305	[840, 492, 308, 401, 351, 261, 464, 308, 248, 335, 400, 408, 214, 228, 352, 295, 212, 184, 189, 212, 265, 347, 418, 252]	0.1430167597765363	0 jcm2	WL 385 - high density	364
16306	[840, 488, 428, 463, 313, 311, 295, 303, 404, 343, 317, 247, 293, 225, 236, 245, 388, 374, 233, 340, 231, 213, 361, 339]	0.1418994413407821	0 jcm2	WL 385 - high density	368
16307	[851, 477, 297, 297, 470, 317, 325, 327, 235, 383, 1104, 356, 417, 353, 268, 408, 256, 230, 177, 252, 244, 220, 163, 305, 164, 373, 150, 227, 343, 246, 316]	0.1486033519553072	0 jcm2	WL 385 - high density	372
16308	[497, 858, 281, 320, 312, 322, 338, 252, 482, 393, 253, 275, 332, 191, 410, 331, 266, 311, 335, 236, 259, 293, 244, 375, 975, 251]	0.1541899441340782	0 jcm2	WL 385 - high density	376
16309	[488, 835, 472, 304, 322, 297, 336, 412, 332, 435, 334, 234, 320, 323, 264, 248, 248, 376, 168, 338, 255, 215, 232, 411, 244, 219, 266, 1024]	0.1575418994413408	0 jcm2	WL 385 - high density	380
16310	[495, 845, 478, 315, 323, 389, 302, 339, 378, 270, 298, 338, 303, 271, 421, 301, 215, 256, 305, 268, 258, 196, 239, 235, 594, 916, 293, 373, 155]	0.1486033519553072	0 jcm2	WL 385 - high density	384
16311	[450, 482, 848, 323, 315, 291, 302, 269, 361, 454, 259, 235, 407, 346, 316, 274, 265, 268, 215, 404, 174, 175, 283, 938, 293, 271, 471]	0.1553072625698324	0 jcm2	WL 385 - high density	388
16312	[846, 475, 482, 311, 383, 298, 305, 322, 358, 247, 354, 298, 257, 229, 243, 425, 323, 209, 250, 337, 207, 252, 197]	0.1508379888268156	0 jcm2	WL 385 - high density	392
16313	[840, 463, 478, 303, 292, 419, 314, 225, 308, 397, 362, 318, 323, 364, 185, 241, 203, 241, 260, 345, 226, 322, 280, 247, 1024, 168, 301, 354, 340, 270, 174, 292]	0.147486033519553	0 jcm2	WL 385 - high density	396
16314	[845, 487, 470, 392, 323, 419, 271, 342, 337, 220, 299, 259, 379, 200, 291, 246, 216, 314, 203, 145, 233, 372, 238, 276]	0.1508379888268156	0 jcm2	WL 385 - high density	400
16315	[480, 472, 834, 358, 467, 398, 320, 268, 232, 259, 243, 243, 266, 297, 320, 261, 259, 163, 372, 205, 257, 230, 821, 332, 183, 382]	0.1631284916201117	0 jcm2	WL 385 - high density	404
16316	[468, 478, 346, 401, 323, 851, 424, 241, 306, 265, 259, 288, 277, 313, 238, 235, 347, 403, 279, 185, 243, 395, 361, 220, 250, 204, 245, 288, 177, 481]	0.1575418994413408	0 jcm2	WL 385 - high density	408
16317	[500, 289, 477, 335, 742, 295, 414, 317, 254, 343, 266, 246, 266, 302, 255, 251, 325, 218, 257, 209, 359, 285, 261, 906, 324, 345, 184, 303, 338, 177, 167, 457, 223, 219]	0.1664804469273743	0 jcm2	WL 385 - high density	412
16318	[478, 944, 492, 307, 282, 321, 309, 323, 409, 372, 288, 241, 238, 351, 251, 223, 259, 304, 211, 230, 167, 212, 182, 434, 187, 416, 310]	0.170949720670391	0 jcm2	WL 385 - high density	416
16319	[482, 494, 322, 409, 298, 879, 375, 321, 295, 229, 307, 313, 326, 285, 350, 193, 423, 346, 237, 190, 223, 232, 351, 380, 273, 222, 175, 265, 206, 272, 161, 227]	0.1731843575418994	0 jcm2	WL 385 - high density	420
16320	[483, 492, 325, 331, 445, 270, 306, 321, 413, 230, 235, 321, 238, 385, 158, 275, 385, 195, 335, 172, 801, 340, 211, 387, 217, 309, 188, 348, 280, 312]	0.1653631284916201	0 jcm2	WL 385 - high density	424
16321	[467, 319, 387, 243, 312, 279, 468, 423, 317, 228, 298, 298, 599, 326, 256, 262, 520, 295, 225, 167, 341, 239, 448, 304, 168, 367, 365, 449, 266, 364, 316, 281]	0.1720670391061452	0 jcm2	WL 385 - high density	428
16322	[415, 442, 323, 379, 346, 451, 438, 335, 251, 223, 226, 286, 269, 317, 326, 260, 157, 570, 403, 222, 174, 535, 187, 661, 413, 257, 243]	0.1720670391061452	0 jcm2	WL 385 - high density	432
16323	[473, 392, 568, 286, 330, 329, 282, 232, 353, 273, 348, 410, 276, 321, 164, 442, 377, 181, 240, 420, 257, 231, 250, 227, 207, 236, 244, 278, 338, 211, 166, 276, 163]	0.1687150837988827	0 jcm2	WL 385 - high density	436
16324	[574, 461, 406, 462, 346, 321, 211, 449, 280, 360, 341, 352, 317, 229, 231, 229, 310, 313, 216, 167, 182, 349, 815, 298, 342, 301, 216, 164, 166, 242, 266, 358]	0.1687150837988826	0 jcm2	WL 385 - high density	440
16325	[470, 490, 514, 441, 317, 288, 452, 308, 369, 340, 324, 315, 273, 200, 250, 274, 236, 172, 219, 178, 174, 291, 184, 378, 531, 301, 153]	0.1743016759776536	0 jcm2	WL 385 - high density	444
16326	[496, 525, 481, 333, 403, 323, 313, 225, 395, 513, 407, 205, 244, 309, 403, 222, 260, 169, 169, 312, 254, 281, 256, 899, 231, 284, 287, 249, 260, 331, 230, 395]	0.1620111731843575	0 jcm2	WL 385 - high density	448
16327	[503, 411, 427, 324, 373, 486, 278, 282, 301, 225, 240, 530, 394, 219, 229, 261, 304, 179, 332, 174, 302, 185, 232, 162, 478, 174, 243, 170, 388, 215, 235, 335]	0.1564245810055866	0 jcm2	WL 385 - high density	452
16328	[493, 467, 397, 290, 348, 336, 210, 338, 255, 388, 405, 309, 246, 264, 173, 211, 209, 158, 549, 225, 179, 291]	0.1597765363128491	0 jcm2	WL 385 - high density	456
16329	[487, 364, 405, 476, 326, 321, 386, 280, 225, 406, 239, 307, 296, 264, 293, 213, 172, 522, 232, 217, 250, 290, 165, 248, 238, 398, 306]	0.153072625698324	0 jcm2	WL 385 - high density	460
16330	[329, 488, 316, 361, 244, 421, 465, 316, 439, 411, 222, 250, 293, 298, 328, 188, 226, 205, 410, 204, 207, 613, 323, 280, 244, 232, 529, 319, 220, 351]	0.1497206703910614	0 jcm2	WL 385 - high density	464
16331	[421, 351, 333, 281, 238, 487, 278, 222, 233, 454, 264, 313, 321, 188, 398, 424, 208, 284, 207, 513, 214, 363, 408, 104, 286, 262]	0.1553072625698324	0 jcm2	WL 385 - high density	468
16332	[340, 483, 399, 328, 234, 235, 414, 329, 284, 324, 418, 283, 320, 361, 169, 215, 284, 472, 268, 271, 191, 293, 266, 247, 203, 622, 227, 359, 364]	0.153072625698324	0 jcm2	WL 385 - high density	472
16333	[437, 321, 388, 330, 235, 326, 340, 487, 349, 252, 301, 341, 296, 221, 178, 216, 653, 317, 283, 347, 375, 298, 340, 209, 263, 501, 310]	0.1195530726256983	0 jcm2	WL 385 - high density	476
16334	[334, 233, 338, 343, 426, 352, 409, 325, 305, 229, 354, 351, 277, 214, 168, 300, 351, 617, 285, 246, 398, 196, 501, 241, 328]	0.0905027932960894	0 jcm2	WL 385 - high density	480
16335	[544, 361, 230]	0.064516129032258	0 jcm2	WL 385 - high density	0
16336	[235]	0.1225806451612903	0 jcm2	WL 385 - high density	4
16337	[363, 300, 366, 272, 379, 218]	0.1935483870967742	0 jcm2	WL 385 - high density	8
16338	[457, 461, 499, 338, 619, 339, 457, 273, 418]	0.2645161290322581	0 jcm2	WL 385 - high density	12
16339	[522, 485, 459, 448, 452, 403, 477, 529, 293, 282, 533]	0.3419354838709677	0 jcm2	WL 385 - high density	16
16340	[493, 456, 471, 513, 447, 467, 400, 509, 236, 256, 392, 282, 532, 629]	0.4	0 jcm2	WL 385 - high density	20
16341	[473, 590, 461, 449, 457, 452, 484, 511, 368, 295, 389, 464, 552]	0.4516129032258064	0 jcm2	WL 385 - high density	24
16342	[477, 480, 478, 436, 553, 517, 491, 434, 414, 518, 264, 410, 250, 275, 331]	0.5032258064516129	0 jcm2	WL 385 - high density	28
16343	[504, 454, 453, 448, 545, 527, 409, 425, 253, 289, 513, 262, 442, 266, 293, 333, 496]	0.5419354838709678	0 jcm2	WL 385 - high density	32
16344	[491, 480, 421, 543, 588, 277, 436, 456, 463, 336, 277, 477, 285, 497, 301, 302, 248, 288, 312]	0.6193548387096776	0 jcm2	WL 385 - high density	36
16345	[444, 538, 488, 436, 548, 434, 260, 324, 275, 324, 256, 300, 477, 328, 318, 289, 258, 228, 113, 220]	0.6903225806451613	0 jcm2	WL 385 - high density	40
16346	[524, 490, 427, 436, 438, 482, 290, 483, 290, 283, 259, 315, 295, 313, 315, 230, 310, 340, 272, 339, 227, 579, 283, 373, 571]	0.7612903225806452	0 jcm2	WL 385 - high density	44
16347	[434, 423, 574, 298, 535, 422, 324, 436, 424, 272, 274, 308, 294, 346, 237, 276, 298, 237, 261, 247, 202, 110, 292, 277, 274, 296]	0.8193548387096774	0 jcm2	WL 385 - high density	48
16348	[426, 393, 419, 296, 526, 331, 269, 304, 285, 273, 224, 141, 310, 477, 430, 236, 286, 579, 272, 272, 269, 233, 224, 255, 174, 368, 77, 343]	0.8774193548387098	0 jcm2	WL 385 - high density	52
16349	[433, 329, 291, 596, 414, 515, 304, 378, 265, 226, 360, 164, 250, 306, 294, 279, 290, 254, 267, 435, 311, 210, 351, 339, 245, 269, 267, 255]	0.870967741935484	0 jcm2	WL 385 - high density	56
16350	[424, 274, 272, 329, 253, 408, 393, 363, 360, 286, 257, 325, 267, 288, 644, 228, 242, 272, 310, 253, 308, 133, 212, 591, 82, 77, 246, 243, 253]	0.8580645161290323	0 jcm2	WL 385 - high density	60
16351	[440, 376, 271, 407, 225, 328, 283, 267, 349, 218, 214, 280, 288, 419, 163, 226, 321, 420, 248, 96, 619, 314, 295, 290]	0.8322580645161292	0 jcm2	WL 385 - high density	64
16352	[600, 289, 310, 250, 242, 286, 451, 279, 255, 248, 303, 259, 385, 125, 352, 186, 244, 270, 168, 131, 305, 476, 205, 229]	0.7806451612903227	0 jcm2	WL 385 - high density	68
16353	[302, 310, 294, 273, 256, 124, 607, 200, 273, 258, 278, 221, 225, 251, 263, 309, 324, 352, 287, 308, 195, 202, 241, 196]	0.7096774193548389	0 jcm2	WL 385 - high density	72
16354	[322, 302, 298, 282, 329, 226, 273, 242, 214, 241, 236, 86, 212, 208, 303, 375, 249, 265, 297, 359]	0.6580645161290322	0 jcm2	WL 385 - high density	76
16355	[281, 319, 210, 275, 285, 336, 240, 342, 257, 363, 262, 452, 361, 318, 233, 64, 186, 373]	0.6129032258064516	0 jcm2	WL 385 - high density	80
16356	[324, 274, 217, 338, 323, 469, 284, 255, 247, 296, 258, 188, 218, 198, 194, 179]	0.535483870967742	0 jcm2	WL 385 - high density	84
16357	[429, 335, 271, 277, 303, 282, 275, 311, 238, 215, 236, 211, 275, 80, 340, 178, 189]	0.4645161290322581	0 jcm2	WL 385 - high density	88
16358	[311, 310, 287, 210, 340, 201, 202, 607, 224, 478, 304, 232]	0.4129032258064516	0 jcm2	WL 385 - high density	92
16359	[320, 291, 272, 233, 318, 258, 201, 335, 230]	0.3548387096774194	0 jcm2	WL 385 - high density	96
16360	[304, 381, 286, 496, 325, 210, 197, 241, 235, 260]	0.2838709677419355	0 jcm2	WL 385 - high density	100
16361	[344, 397, 216, 280, 284, 326, 280]	0.2580645161290322	0 jcm2	WL 385 - high density	104
16362	[467, 320, 209, 245, 266, 349]	0.2580645161290323	0 jcm2	WL 385 - high density	108
16363	[324, 423, 265, 260, 296, 216, 487, 519]	0.2387096774193548	0 jcm2	WL 385 - high density	112
16364	[348, 272, 262, 450, 290, 220, 329, 292, 261]	0.232258064516129	0 jcm2	WL 385 - high density	116
16365	[279, 261, 371, 549, 288, 248, 237]	0.2580645161290322	0 jcm2	WL 385 - high density	120
16366	[339, 263, 305, 204, 224, 226]	0.2451612903225806	0 jcm2	WL 385 - high density	124
16367	[458, 392, 221, 312, 275, 296, 219, 251, 189, 236]	0.2451612903225806	0 jcm2	WL 385 - high density	128
16368	[419, 307, 225, 299, 203, 261]	0.2580645161290322	0 jcm2	WL 385 - high density	132
16369	[510, 255, 203, 369, 192, 270, 263, 890, 213]	0.2580645161290322	0 jcm2	WL 385 - high density	136
16370	[889, 502, 508, 241, 207, 382, 347, 251, 347]	0.232258064516129	0 jcm2	WL 385 - high density	140
16371	[210, 354, 174, 207, 506, 416]	0.232258064516129	0 jcm2	WL 385 - high density	144
16372	[376, 487, 197, 211, 512, 190]	0.2064516129032258	0 jcm2	WL 385 - high density	148
16373	[328, 313, 240, 204, 472, 196]	0.1870967741935484	0 jcm2	WL 385 - high density	152
16374	[574, 191, 245, 194, 389]	0.1741935483870967	0 jcm2	WL 385 - high density	156
16375	[418, 343, 530, 228, 199, 180]	0.1741935483870967	0 jcm2	WL 385 - high density	160
16376	[590, 267, 390, 166]	0.1612903225806451	0 jcm2	WL 385 - high density	164
16377	[507, 347, 529, 253, 116, 399]	0.1677419354838709	0 jcm2	WL 385 - high density	168
16378	[226, 550, 372, 315]	0.1612903225806451	0 jcm2	WL 385 - high density	172
16379	[247, 261, 207, 513, 114, 434]	0.1741935483870967	0 jcm2	WL 385 - high density	176
16380	[548, 246, 292, 188, 339]	0.1548387096774194	0 jcm2	WL 385 - high density	180
16381	[355, 290, 256, 391, 609, 329]	0.1548387096774193	0 jcm2	WL 385 - high density	184
16382	[548, 660, 222]	0.1612903225806451	0 jcm2	WL 385 - high density	188
16383	[604, 331, 574, 216]	0.1548387096774194	0 jcm2	WL 385 - high density	192
16384	[511, 576, 336, 135, 167, 230, 422]	0.1483870967741935	0 jcm2	WL 385 - high density	196
16385	[260, 243, 554, 255]	0.1741935483870967	0 jcm2	WL 385 - high density	200
16386	[258, 358, 227, 459, 360]	0.1870967741935484	0 jcm2	WL 385 - high density	204
16387	[453, 240, 586, 259, 354, 245, 243]	0.1741935483870967	0 jcm2	WL 385 - high density	208
16388	[433, 372, 364, 227, 553, 237]	0.1935483870967742	0 jcm2	WL 385 - high density	212
16389	[435, 352, 224, 364, 256]	0.2129032258064516	0 jcm2	WL 385 - high density	216
16390	[436, 346, 209, 212, 377, 447, 600]	0.2129032258064516	0 jcm2	WL 385 - high density	220
16391	[352, 374, 333, 603, 428, 203, 158, 280]	0.2258064516129032	0 jcm2	WL 385 - high density	224
16392	[425, 328, 282, 337, 197, 503, 135]	0.232258064516129	0 jcm2	WL 385 - high density	228
16393	[480, 327, 199, 240, 373, 213, 533, 217]	0.2258064516129032	0 jcm2	WL 385 - high density	232
16394	[435, 318, 444, 193, 196, 205]	0.2193548387096774	0 jcm2	WL 385 - high density	236
16395	[453, 235, 389, 443, 220, 180]	0.2129032258064516	0 jcm2	WL 385 - high density	240
16396	[300, 494, 247, 204, 217, 215, 390]	0.1935483870967742	0 jcm2	WL 385 - high density	244
16397	[466, 240, 390, 195, 201, 294]	0.1806451612903226	0 jcm2	WL 385 - high density	248
16398	[455, 358, 191, 175, 365]	0.1806451612903226	0 jcm2	WL 385 - high density	252
16399	[345, 395, 215, 174]	0.1612903225806451	0 jcm2	WL 385 - high density	256
16400	[577, 208, 327, 411, 467, 197]	0.1612903225806451	0 jcm2	WL 385 - high density	260
16401	[466, 195, 365, 172]	0.1741935483870967	0 jcm2	WL 385 - high density	264
16402	[336, 314, 491, 196, 188, 542]	0.1741935483870967	0 jcm2	WL 385 - high density	268
16403	[278, 336, 755, 214, 252, 472, 489]	0.1548387096774194	0 jcm2	WL 385 - high density	272
16404	[343, 284, 736, 449]	0.1419354838709677	0 jcm2	WL 385 - high density	276
16405	[296, 208, 219]	0.1161290322580645	0 jcm2	WL 385 - high density	280
16406	[424, 341]	0.0967741935483871	0 jcm2	WL 385 - high density	284
16407	[422, 330]	0.1161290322580645	0 jcm2	WL 385 - high density	288
16408	[468, 376, 339, 319]	0.1225806451612903	0 jcm2	WL 385 - high density	292
16409	[387, 409, 342, 252, 365, 556, 709]	0.1354838709677419	0 jcm2	WL 385 - high density	296
16410	[440, 296, 747, 645]	0.1483870967741935	0 jcm2	WL 385 - high density	300
16411	[509, 301, 771, 343]	0.1548387096774193	0 jcm2	WL 385 - high density	304
16412	[371, 307, 740, 454]	0.1290322580645161	0 jcm2	WL 385 - high density	308
16413	[432, 322, 467, 725, 286]	0.1225806451612903	0 jcm2	WL 385 - high density	312
16414	[761, 326, 378]	0.1290322580645161	0 jcm2	WL 385 - high density	316
16415	[773, 281, 396]	0.1290322580645161	0 jcm2	WL 385 - high density	320
16416	[415, 747, 308, 282, 532]	0.1225806451612903	0 jcm2	WL 385 - high density	324
16417	[675, 292, 191, 402]	0.1225806451612903	0 jcm2	WL 385 - high density	328
16418	[632, 671, 316, 412]	0.1225806451612903	0 jcm2	WL 385 - high density	332
16419	[444, 339, 707]	0.1225806451612903	0 jcm2	WL 385 - high density	336
16420	[726, 428, 330]	0.1161290322580645	0 jcm2	WL 385 - high density	340
16421	[305, 411, 701, 489, 406]	0.1161290322580645	0 jcm2	WL 385 - high density	344
16422	[425, 311, 501]	0.1225806451612903	0 jcm2	WL 385 - high density	348
16423	[325, 416, 424, 699]	0.1096774193548387	0 jcm2	WL 385 - high density	352
16424	[399, 320, 690, 240]	0.1032258064516129	0 jcm2	WL 385 - high density	356
16425	[343]	0.1032258064516129	0 jcm2	WL 385 - high density	360
16426	[326, 290, 209, 248]	0.1096774193548387	0 jcm2	WL 385 - high density	364
16427	[586, 315, 194]	0.1161290322580645	0 jcm2	WL 385 - high density	368
16428	[434, 556, 295, 256, 239]	0.1354838709677419	0 jcm2	WL 385 - high density	372
16429	[533, 722, 222, 408, 300]	0.1419354838709677	0 jcm2	WL 385 - high density	376
16430	[546, 467, 257, 303]	0.1483870967741935	0 jcm2	WL 385 - high density	380
16431	[587, 510, 304, 195, 746]	0.1419354838709677	0 jcm2	WL 385 - high density	384
16432	[519, 505, 486, 309]	0.1354838709677419	0 jcm2	WL 385 - high density	388
16433	[187, 384, 489, 256]	0.1354838709677419	0 jcm2	WL 385 - high density	392
16434	[444, 217, 436, 364]	0.1290322580645161	0 jcm2	WL 385 - high density	396
16435	[455, 188, 219, 346]	0.1096774193548387	0 jcm2	WL 385 - high density	400
16436	[529, 413, 272, 220]	0.1161290322580645	0 jcm2	WL 385 - high density	404
16437	[722]	0.1161290322580645	0 jcm2	WL 385 - high density	408
16438	[577, 778, 425, 290, 210]	0.1161290322580645	0 jcm2	WL 385 - high density	412
16439	[558, 457, 217, 750]	0.1032258064516129	0 jcm2	WL 385 - high density	416
16440	[569, 475, 224, 497]	0.1290322580645161	0 jcm2	WL 385 - high density	420
16441	[444, 781]	0.1096774193548387	0 jcm2	WL 385 - high density	424
16442	[426, 240, 197, 816, 465]	0.1161290322580645	0 jcm2	WL 385 - high density	428
16443	[419, 286]	0.1032258064516129	0 jcm2	WL 385 - high density	432
16444	[425, 259, 831, 222, 277]	0.1290322580645161	0 jcm2	WL 385 - high density	436
16445	[420, 433]	0.1354838709677419	0 jcm2	WL 385 - high density	440
16446	[412, 247, 744, 250, 477, 358]	0.1483870967741935	0 jcm2	WL 385 - high density	444
16447	[433, 252, 336, 241, 298, 166]	0.1290322580645161	0 jcm2	WL 385 - high density	448
16448	[449, 321, 246, 357]	0.1548387096774194	0 jcm2	WL 385 - high density	452
16449	[535, 299]	0.1483870967741935	0 jcm2	WL 385 - high density	456
16450	[230, 426, 782, 259, 636, 288]	0.1354838709677419	0 jcm2	WL 385 - high density	460
16451	[601, 256, 258, 839, 339]	0.1290322580645161	0 jcm2	WL 385 - high density	464
16452	[821, 238, 208, 228]	0.1483870967741935	0 jcm2	WL 385 - high density	468
16453	[247, 219, 802]	0.1548387096774194	0 jcm2	WL 385 - high density	472
16454	[240, 243, 268, 786, 307]	0.1225806451612903	0 jcm2	WL 385 - high density	476
16455	[233, 253, 226, 148, 307, 801, 331]	0.0967741935483871	0 jcm2	WL 385 - high density	480
16456	[429, 207, 160]	0.0096969696969696	0 jcm2	WL 385 - high density	0
16457	[336]	0.0145454545454545	0 jcm2	WL 385 - high density	4
16458	[356, 546, 327, 382]	0.0254545454545454	0 jcm2	WL 385 - high density	8
16459	[281, 368, 532, 310]	0.0363636363636363	0 jcm2	WL 385 - high density	12
16460	[522, 570, 386, 357, 420, 470, 312, 474, 430]	0.0569696969696969	0 jcm2	WL 385 - high density	16
16461	[502, 401, 382, 564, 407, 292, 338, 439, 505, 397, 521, 375]	0.0787878787878787	0 jcm2	WL 385 - high density	20
16462	[543, 454, 510, 392, 523, 407, 424, 419, 339, 365, 460, 493, 489, 500, 471, 367, 443, 270]	0.1103030303030303	0 jcm2	WL 385 - high density	24
16463	[534, 373, 523, 437, 419, 489, 408, 403, 465, 496, 300, 404, 448, 492, 400, 512, 386, 449, 435, 406, 434, 444]	0.1563636363636363	0 jcm2	WL 385 - high density	28
16464	[537, 478, 540, 336, 537, 374, 426, 400, 417, 372, 426, 240, 387, 433, 391, 366, 403, 402, 492, 481, 435, 480, 472, 678, 537, 513, 347, 507, 269, 352]	0.1987878787878787	0 jcm2	WL 385 - high density	32
16465	[520, 427, 470, 495, 558, 455, 450, 454, 435, 562, 392, 270, 554, 450, 395, 479, 372, 415, 417, 411, 271, 391, 492, 393, 519, 458, 543, 427, 186, 320, 290, 485, 509, 248, 486, 380, 471, 289, 465, 525, 216, 724, 266, 270, 518, 438, 209]	0.229090909090909	0 jcm2	WL 385 - high density	36
16466	[476, 467, 557, 502, 392, 434, 429, 434, 429, 417, 582, 533, 281, 660, 444, 378, 583, 428, 474, 452, 456, 463, 436, 566, 362, 481, 393, 411, 544, 457, 396, 390, 159, 409, 227, 504, 219, 235, 173, 464, 138, 446, 427, 381, 461, 290, 244]	0.2593939393939394	0 jcm2	WL 385 - high density	40
16467	[466, 522, 543, 543, 636, 444, 554, 501, 459, 472, 443, 427, 525, 423, 413, 332, 363, 288, 533, 609, 475, 417, 439, 549, 312, 480, 450, 376, 230, 227, 464, 426, 478, 387, 213, 568, 279, 447, 206, 244, 542, 255, 519]	0.2787878787878788	0 jcm2	WL 385 - high density	44
16468	[534, 445, 591, 539, 477, 502, 394, 401, 418, 447, 512, 429, 355, 248, 545, 208, 400, 628, 599, 409, 233, 242, 470, 430, 431, 257, 471, 623, 333, 230, 213, 399, 218, 278, 207, 264, 543, 307, 263, 234, 452, 337, 246, 470, 593, 263, 265]	0.263030303030303	0 jcm2	WL 385 - high density	48
16469	[449, 459, 543, 422, 500, 495, 444, 312, 384, 545, 464, 445, 349, 399, 220, 537, 249, 231, 344, 258, 391, 566, 302, 196, 472, 457, 407, 205, 189, 268, 390, 283, 504, 129, 269, 248, 430, 217, 192, 229, 251, 324, 250, 284, 588, 511]	0.2569696969696969	0 jcm2	WL 385 - high density	52
16470	[526, 571, 442, 327, 1420, 497, 387, 367, 425, 322, 451, 360, 388, 263, 409, 430, 229, 568, 356, 418, 279, 394, 170, 367, 305, 276, 248, 402, 376, 243, 311, 325, 191, 229]	0.2581818181818182	0 jcm2	WL 385 - high density	56
16471	[460, 593, 1406, 400, 353, 520, 418, 429, 390, 432, 280, 511, 297, 379, 258, 262, 284, 277, 383, 237, 477, 390, 624, 232, 231, 294, 344, 192, 185, 429, 258, 315, 451, 310, 372, 487, 401, 207, 274, 166, 402, 235]	0.246060606060606	0 jcm2	WL 385 - high density	60
16472	[480, 342, 338, 453, 517, 315, 419, 381, 251, 264, 328, 415, 242, 1372, 352, 303, 421, 485, 414, 308, 261, 256, 240, 289, 248, 481, 211, 412, 330, 335, 456, 275, 299, 173, 343, 215, 646, 290, 283, 402, 426, 185, 299, 439]	0.2303030303030303	0 jcm2	WL 385 - high density	64
16473	[499, 1361, 420, 303, 387, 285, 294, 432, 277, 384, 424, 419, 294, 243, 305, 236, 257, 316, 496, 276, 521, 325, 238, 391, 456, 160, 241, 257, 225, 139, 642, 364, 191, 177, 309, 225, 202]	0.2242424242424242	0 jcm2	WL 385 - high density	68
16474	[477, 314, 415, 385, 402, 324, 429, 289, 1319, 480, 326, 423, 243, 270, 474, 267, 213, 291, 280, 359, 345, 220, 289, 179, 180, 261, 314, 562, 286, 427, 333, 260, 190]	0.2084848484848485	0 jcm2	WL 385 - high density	72
16475	[467, 471, 300, 401, 432, 306, 379, 451, 366, 1227, 222, 314, 257, 309, 247, 318, 250, 535, 182, 338, 229, 209, 179, 277, 210, 274, 240, 380, 189]	0.1866666666666666	0 jcm2	WL 385 - high density	76
16476	[442, 482, 504, 370, 352, 387, 298, 516, 299, 403, 1289, 258, 263, 227, 365, 325, 413, 422, 191, 252, 247, 201, 200, 248, 376, 179, 252, 214, 993]	0.1745454545454545	0 jcm2	WL 385 - high density	80
16477	[445, 496, 302, 368, 502, 370, 286, 454, 290, 412, 537, 578, 229, 302, 222, 193, 388, 185, 376, 244, 207, 249, 327, 245, 206, 267]	0.1721212121212121	0 jcm2	WL 385 - high density	84
16478	[428, 306, 510, 385, 574, 224, 375, 525, 288, 410, 262, 480, 430, 204, 302, 195, 298, 236, 425, 284, 522, 199, 448, 506, 271, 348, 309]	0.1696969696969697	0 jcm2	WL 385 - high density	88
16479	[568, 835, 436, 397, 499, 298, 332, 450, 270, 431, 507, 318, 297, 219, 262, 222, 397, 295, 394, 227, 343, 344, 220, 582, 238, 294, 232, 267, 197, 256, 237]	0.1684848484848485	0 jcm2	WL 385 - high density	92
16480	[394, 444, 564, 474, 378, 450, 284, 273, 334, 797, 391, 326, 280, 332, 304, 516, 372, 382, 190, 206, 231, 263, 318, 218, 133, 565, 247]	0.1696969696969697	0 jcm2	WL 385 - high density	96
16481	[442, 507, 548, 403, 807, 352, 282, 418, 588, 405, 268, 232, 251, 321, 302, 272, 308, 370, 220, 351, 295, 211, 148, 232, 163, 122, 214, 250]	0.1721212121212121	0 jcm2	WL 385 - high density	100
16482	[406, 412, 424, 859, 565, 276, 342, 522, 278, 303, 357, 242, 461, 305, 228, 244, 287, 208, 276, 288, 142, 305, 211, 305, 505, 224, 156]	0.16	0 jcm2	WL 385 - high density	104
16483	[881, 418, 450, 442, 282, 276, 283, 336, 282, 429, 300, 222, 278, 224, 294, 234, 385, 171, 301, 176, 527, 235, 263, 188, 152, 186, 274, 304, 242]	0.1539393939393939	0 jcm2	WL 385 - high density	108
16484	[892, 508, 289, 419, 365, 384, 262, 278, 236, 238, 476, 415, 314, 278, 226, 372, 309, 231, 144, 258, 146]	0.1466666666666667	0 jcm2	WL 385 - high density	112
16485	[824, 433, 335, 296, 269, 385, 275, 304, 261, 518, 551, 226, 156, 246, 454, 195, 375, 274, 255, 165, 217, 270]	0.1418181818181818	0 jcm2	WL 385 - high density	116
16486	[452, 490, 577, 304, 282, 286, 265, 406, 396, 284, 235, 280, 341, 328, 411, 174, 279, 307, 427, 288, 180, 339]	0.1284848484848485	0 jcm2	WL 385 - high density	120
16487	[323, 478, 430, 290, 296, 325, 190, 248, 217, 332, 248, 274, 228, 243, 228, 457, 289, 271, 255, 332, 201, 367, 169]	0.1187878787878788	0 jcm2	WL 385 - high density	124
16488	[443, 460, 290, 314, 233, 185, 247, 317, 288, 265, 381, 194, 329, 243, 213, 394, 242, 382]	0.1163636363636363	0 jcm2	WL 385 - high density	128
16489	[427, 285, 313, 234, 414, 187, 456, 259, 340, 211, 307, 255, 321]	0.1139393939393939	0 jcm2	WL 385 - high density	132
16490	[487, 448, 396, 276, 284, 321, 282, 325, 244, 400, 267, 190, 393, 303, 461, 218, 414, 309, 194, 309]	0.1115151515151515	0 jcm2	WL 385 - high density	136
16491	[422, 414, 333, 303, 248, 194, 281, 200, 429, 257, 412, 490, 251, 338, 497, 158, 292, 417, 541, 315]	0.1175757575757575	0 jcm2	WL 385 - high density	140
16492	[435, 396, 276, 372, 195, 314, 260, 260, 300, 250, 256, 181, 288, 282, 299, 261, 283, 197, 450, 208, 250]	0.1296969696969697	0 jcm2	WL 385 - high density	144
16493	[411, 224, 274, 201, 293, 462, 1453, 360, 282, 291, 529, 466, 226, 327, 343, 227, 355, 158, 568, 169, 196, 392, 245]	0.1260606060606061	0 jcm2	WL 385 - high density	148
16494	[390, 479, 461, 507, 295, 251, 328, 200, 182, 243, 261, 237, 230, 295, 453, 407, 292, 333, 238, 223, 272, 204, 175]	0.1321212121212121	0 jcm2	WL 385 - high density	152
16495	[402, 413, 442, 484, 268, 211, 312, 275, 1262, 233, 239, 235, 365, 162, 184, 393, 183]	0.1357575757575757	0 jcm2	WL 385 - high density	156
16496	[401, 468, 308, 440, 429, 405, 269, 309, 265, 216, 231, 342, 362, 328, 248, 257, 171, 1228, 154, 312, 319, 270, 235, 199, 286]	0.1393939393939394	0 jcm2	WL 385 - high density	160
16497	[483, 393, 429, 264, 220, 329, 224, 246, 238, 378, 249, 321, 271, 312, 366, 342, 369, 284, 209, 283, 323, 228, 430, 185]	0.1393939393939394	0 jcm2	WL 385 - high density	164
16498	[494, 413, 219, 292, 290, 227, 260, 269, 223, 1178, 269, 250, 277, 272, 300, 378, 195, 264, 511, 249, 240, 227, 240, 175, 198, 409]	0.1478787878787878	0 jcm2	WL 385 - high density	168
16499	[411, 210, 300, 203, 227, 267, 470, 266, 264, 367, 259, 430, 532, 377, 278, 322, 187, 284, 295, 257, 215, 462, 507]	0.1527272727272727	0 jcm2	WL 385 - high density	172
16500	[320, 225, 387, 375, 526, 208, 245, 268, 316, 302, 399, 436, 393, 210, 559, 1214, 234, 327, 283, 284, 329, 257, 576, 232]	0.1563636363636364	0 jcm2	WL 385 - high density	176
16501	[534, 493, 435, 289, 238, 293, 292, 230, 971, 428, 213, 275, 300, 326, 280, 256, 355, 239, 231, 415, 271, 316, 283, 402, 386, 262, 217, 459, 304]	0.166060606060606	0 jcm2	WL 385 - high density	180
16502	[318, 290, 403, 398, 493, 533, 300, 295, 204, 256, 278, 277, 237, 245, 253, 413, 320, 205, 312, 278, 251, 211, 360, 453, 394, 364, 235]	0.176969696969697	0 jcm2	WL 385 - high density	184
16503	[461, 402, 390, 325, 257, 318, 319, 246, 224, 247, 449, 248, 388, 217, 604, 237, 262, 270, 183, 364, 379, 277, 239, 63, 443, 280, 287, 261, 1029, 246, 245, 386, 232, 262]	0.1842424242424242	0 jcm2	WL 385 - high density	188
16504	[402, 391, 339, 437, 225, 241, 424, 252, 227, 319, 253, 255, 228, 317, 370, 234, 344, 227, 282, 274, 393, 304, 278, 251, 314, 260, 388, 224, 206, 233, 255, 54]	0.1818181818181818	0 jcm2	WL 385 - high density	192
16505	[421, 433, 248, 236, 375, 233, 228, 371, 417, 408, 275, 342, 260, 235, 309, 201, 297, 256, 349, 239, 200, 207, 221, 303, 285, 252, 222, 333, 411, 1099]	0.183030303030303	0 jcm2	WL 385 - high density	196
16506	[299, 403, 383, 386, 214, 286, 270, 270, 290, 272, 244, 339, 193, 359, 359, 251, 454, 222, 317, 236, 233, 59, 256, 407, 267, 282, 236]	0.1745454545454545	0 jcm2	WL 385 - high density	200
16507	[407, 257, 408, 287, 269, 340, 333, 230, 347, 300, 261, 243, 298, 235, 255, 270, 399, 229, 439, 343, 199, 188, 270, 251, 256, 254, 242, 308]	0.1696969696969697	0 jcm2	WL 385 - high density	204
16508	[268, 311, 352, 316, 306, 229, 299, 247, 404, 452, 330, 607, 266, 272, 287, 277, 398, 229, 380, 59, 126, 294, 344, 216, 255, 398, 182]	0.1709090909090909	0 jcm2	WL 385 - high density	208
16509	[527, 335, 324, 255, 331, 292, 304, 370, 356, 272, 254, 237, 359, 242, 265, 432, 263, 284, 275, 430, 255, 277, 398, 1019, 257, 303, 289, 329]	0.1636363636363636	0 jcm2	WL 385 - high density	212
16510	[550, 356, 347, 423, 214, 617, 279, 237, 236, 271, 208, 372, 271, 300, 425, 321, 265, 241, 327, 313, 247, 331, 218, 273, 265, 382, 346, 291, 309, 319, 281]	0.1648484848484848	0 jcm2	WL 385 - high density	216
16511	[539, 350, 435, 346, 278, 225, 362, 288, 296, 224, 219, 232, 251, 254, 218, 211, 267, 250, 288, 405, 213]	0.1636363636363636	0 jcm2	WL 385 - high density	220
16512	[541, 268, 445, 315, 273, 321, 221, 249, 285, 328, 306, 320, 289, 393, 247, 244, 430, 223, 211, 232, 273, 298, 176, 221, 429, 184, 726, 224, 210]	0.16	0 jcm2	WL 385 - high density	224
16513	[520, 358, 258, 505, 792, 207, 263, 245, 443, 306, 275, 215, 433, 257, 321, 394, 250, 288, 374, 282, 183, 416, 280, 242, 286, 231]	0.1515151515151515	0 jcm2	WL 385 - high density	228
16514	[523, 352, 229, 296, 446, 329, 383, 273, 355, 272, 315, 360, 509, 310, 273, 188, 514, 755, 286, 270, 223, 182, 249, 464, 281]	0.1624242424242424	0 jcm2	WL 385 - high density	232
16515	[492, 398, 306, 359, 308, 292, 394, 219, 311, 224, 249, 323, 203, 312, 389, 401, 215, 339, 263, 175, 250, 212, 298, 384]	0.16	0 jcm2	WL 385 - high density	236
16516	[347, 474, 317, 219, 406, 389, 320, 256, 279, 264, 260, 245, 269, 262, 233, 332, 207, 330, 283, 329, 390, 197, 285, 484, 125, 242, 229, 189, 288, 698]	0.1648484848484848	0 jcm2	WL 385 - high density	240
16517	[410, 275, 350, 640, 339, 320, 275, 403, 254, 313, 250, 328, 259, 315, 267, 286, 237, 270, 175, 252, 370, 387, 215, 163, 221, 212, 441]	0.1648484848484848	0 jcm2	WL 385 - high density	244
16518	[370, 303, 272, 310, 247, 296, 262, 268, 371, 238, 267, 668, 423, 230, 214, 303, 406, 419, 230, 388, 347, 270, 201, 219, 243, 148, 218, 225, 777, 310]	0.1636363636363636	0 jcm2	WL 385 - high density	248
16519	[412, 371, 331, 445, 316, 281, 271, 245, 293, 272, 247, 233, 208, 317, 274, 717, 281, 239, 372, 234, 251, 229, 356, 170, 342]	0.1587878787878787	0 jcm2	WL 385 - high density	252
16520	[428, 315, 309, 357, 308, 341, 280, 280, 311, 239, 248, 706, 238, 228, 236, 251, 374, 314, 276, 260, 155, 255, 126]	0.1539393939393939	0 jcm2	WL 385 - high density	256
16521	[465, 362, 333, 308, 354, 368, 249, 191, 686, 272, 484, 296, 235, 292, 221, 207, 185, 322, 170, 403, 297, 290, 239, 242, 246, 347]	0.1478787878787878	0 jcm2	WL 385 - high density	260
16522	[472, 373, 229, 281, 303, 430, 339, 242, 372, 321, 239, 227, 226, 473, 246, 296, 248, 204, 179, 169, 288, 256, 232]	0.1527272727272727	0 jcm2	WL 385 - high density	264
16523	[355, 307, 365, 229, 289, 352, 264, 269, 473, 474, 317, 242, 246, 278, 727, 217, 534, 282, 274, 320, 390, 365, 210, 191, 168]	0.1539393939393939	0 jcm2	WL 385 - high density	268
16524	[340, 312, 345, 471, 245, 282, 348, 262, 272, 298, 239, 579, 237, 268, 229, 350, 272, 207, 221, 191, 244, 180, 253, 362, 197, 379, 312, 217, 393]	0.1551515151515151	0 jcm2	WL 385 - high density	272
16525	[560, 334, 339, 254, 250, 372, 359, 425, 289, 223, 206, 273, 281, 290, 198, 241, 675, 399, 295, 370, 185, 269, 285, 176]	0.1636363636363636	0 jcm2	WL 385 - high density	276
16526	[526, 320, 353, 296, 463, 233, 347, 228, 267, 247, 376, 269, 287, 303, 214, 262, 345, 227, 267, 230, 299, 435, 193, 362, 304, 1007, 196]	0.1672727272727273	0 jcm2	WL 385 - high density	280
16527	[495, 385, 311, 1011, 383, 275, 398, 254, 351, 224, 302, 306, 313, 224, 235, 256, 208, 286, 514, 358, 274, 199, 227, 336, 322, 296, 209, 697, 268, 310]	0.1709090909090909	0 jcm2	WL 385 - high density	284
16528	[483, 1047, 240, 254, 217, 326, 334, 299, 389, 393, 248, 304, 237, 188, 357, 287, 293, 399, 231, 223, 476, 216, 546, 249, 247, 312, 195, 161]	0.1696969696969697	0 jcm2	WL 385 - high density	288
16529	[480, 436, 272, 354, 1094, 236, 272, 320, 248, 357, 236, 337, 272, 469, 294, 204, 270, 315, 329, 549, 331, 195, 237, 298, 192, 215, 505, 311, 100, 429, 101, 291]	0.1624242424242424	0 jcm2	WL 385 - high density	292
16530	[448, 464, 234, 357, 329, 237, 299, 453, 300, 237, 302, 358, 238, 257, 303, 206, 282, 200, 396, 353, 266, 255, 328]	0.1612121212121212	0 jcm2	WL 385 - high density	296
16531	[467, 349, 284, 250, 429, 313, 860, 314, 226, 241, 319, 227, 259, 217, 259, 306, 275, 545, 266, 352, 226]	0.1636363636363636	0 jcm2	WL 385 - high density	300
16532	[346, 301, 281, 242, 389, 305, 302, 220, 312, 881, 326, 203, 507, 456, 285, 242, 230, 336, 183, 252, 224, 304, 121, 628, 436, 274, 269, 419, 275]	0.1648484848484848	0 jcm2	WL 385 - high density	304
16533	[307, 516, 274, 269, 277, 260, 307, 228, 342, 352, 527, 207, 270, 314, 278, 228, 387, 288, 210, 397, 215, 256, 325, 239, 231, 278, 241, 218, 802, 242]	0.1733333333333333	0 jcm2	WL 385 - high density	308
16534	[505, 335, 304, 416, 235, 217, 259, 303, 246, 234, 299, 300, 323, 368, 299, 222, 253, 261, 246, 284, 212, 211, 268, 266, 268, 201, 328, 367, 327, 138, 298, 282, 130]	0.183030303030303	0 jcm2	WL 385 - high density	312
16535	[515, 289, 301, 277, 304, 252, 248, 317, 226, 273, 571, 249, 126, 312, 392, 232, 245, 255, 252, 373, 325, 246, 163, 258, 306, 256, 259, 384, 205, 370]	0.183030303030303	0 jcm2	WL 385 - high density	316
16536	[559, 318, 293, 256, 345, 285, 276, 250, 295, 296, 248, 245, 258, 306, 263, 317, 374, 286, 218, 460, 270, 522, 320, 319, 348, 539, 189, 207, 509]	0.1854545454545454	0 jcm2	WL 385 - high density	320
16537	[539, 302, 318, 244, 302, 346, 330, 255, 293, 254, 456, 285, 289, 287, 195, 187, 292, 275, 442, 252, 268, 218, 278, 366, 271, 67, 212, 434, 212]	0.1733333333333333	0 jcm2	WL 385 - high density	324
16538	[310, 278, 493, 297, 312, 284, 260, 222, 270, 224, 253, 287, 171, 302, 301, 449, 308, 343, 434, 365, 344, 634, 296, 226, 210, 206, 256, 474, 241, 298, 229, 268]	0.1636363636363636	0 jcm2	WL 385 - high density	328
16539	[373, 291, 286, 274, 303, 304, 311, 322, 217, 277, 206, 273, 199, 172, 235, 174, 228, 251, 191, 632, 199, 571, 291]	0.1551515151515151	0 jcm2	WL 385 - high density	332
16540	[364, 378, 281, 263, 475, 246, 303, 245, 275, 368, 240, 225, 286, 227, 292, 294, 273, 206, 135, 401, 259, 196]	0.1503030303030303	0 jcm2	WL 385 - high density	336
16541	[436, 372, 266, 347, 243, 265, 299, 459, 375, 273, 265, 269, 232, 189, 399, 220, 289, 216, 114, 266, 270, 92]	0.136969696969697	0 jcm2	WL 385 - high density	340
16542	[388, 262, 333, 222, 290, 346, 294, 454, 271, 259, 265, 271, 265, 261, 335, 194, 278, 257, 130, 380, 277, 425, 320, 295, 294]	0.1442424242424242	0 jcm2	WL 385 - high density	344
16543	[365, 400, 407, 447, 284, 361, 290, 258, 260, 171, 294, 320, 333, 224, 253, 269, 281, 234, 267, 219, 275]	0.1503030303030303	0 jcm2	WL 385 - high density	348
16544	[349, 305, 375, 275, 319, 314, 764, 346, 463, 254, 268, 301, 264, 246, 230, 259, 253, 281, 293, 265, 296, 199, 141, 239, 285, 217, 219, 154, 248]	0.1612121212121212	0 jcm2	WL 385 - high density	352
16545	[426, 389, 314, 311, 293, 252, 290, 262, 239, 281, 374, 518, 232, 239, 783, 284, 229, 246, 182, 400, 282, 208, 317, 254, 174, 266, 123]	0.1624242424242424	0 jcm2	WL 385 - high density	356
16546	[379, 374, 363, 278, 423, 296, 763, 240, 272, 272, 340, 310, 253, 251, 300, 244, 216, 259, 320, 262, 351, 296, 128, 236, 228, 306, 234, 283, 144, 210, 326]	0.1709090909090909	0 jcm2	WL 385 - high density	360
16547	[387, 311, 269, 235, 341, 409, 261, 254, 251, 420, 232, 808, 133, 283, 343, 204, 273, 203, 285, 265, 125, 288, 326, 290, 230, 322]	0.1721212121212121	0 jcm2	WL 385 - high density	364
16548	[259, 292, 347, 269, 297, 393, 366, 268, 218, 266, 302, 235, 254, 361, 312, 752, 241, 262, 353, 223, 379, 254, 108, 262, 395, 251, 221, 235]	0.1696969696969697	0 jcm2	WL 385 - high density	368
16549	[398, 431, 419, 329, 312, 244, 346, 241, 286, 320, 249, 743, 348, 348, 259, 199, 327, 221, 315, 263, 279, 280, 176, 272, 234, 142, 272, 224, 192, 243]	0.166060606060606	0 jcm2	WL 385 - high density	372
16550	[368, 389, 275, 423, 338, 308, 755, 336, 247, 252, 230, 261, 235, 332, 1101, 333, 303, 237, 323, 298, 196, 205, 380, 279, 211]	0.166060606060606	0 jcm2	WL 385 - high density	376
16551	[379, 275, 359, 431, 304, 280, 279, 260, 445, 251, 341, 200, 278, 213, 639, 671, 190, 242, 317, 215, 237, 174, 165, 294, 118, 389, 205, 245]	0.1648484848484848	0 jcm2	WL 385 - high density	380
16552	[456, 427, 698, 282, 332, 315, 248, 338, 328, 246, 275, 304, 218, 226, 256, 194, 447, 231, 210, 250, 326, 278, 285, 286, 214, 543]	0.1612121212121212	0 jcm2	WL 385 - high density	384
16553	[460, 695, 455, 276, 291, 286, 388, 287, 329, 265, 269, 321, 350, 247, 188, 326, 232, 302, 231, 228, 417, 298, 226, 299, 322, 290, 200]	0.1624242424242424	0 jcm2	WL 385 - high density	388
16554	[491, 444, 332, 438, 334, 390, 244, 410, 308, 1076, 208, 690, 308, 243, 291, 287, 370, 259, 448, 242, 240, 180, 442, 248, 207, 320, 338]	0.1612121212121212	0 jcm2	WL 385 - high density	392
16555	[372, 330, 454, 326, 651, 309, 267, 329, 253, 383, 465, 341, 601, 302, 269, 229, 453, 258, 268, 404, 266, 517, 353, 296, 254, 259]	0.1624242424242424	0 jcm2	WL 385 - high density	396
16556	[463, 310, 386, 665, 449, 344, 246, 370, 316, 226, 249, 543, 254, 313, 374, 276, 640, 387, 213, 419, 353, 149, 247, 246, 326, 285, 459]	0.1709090909090909	0 jcm2	WL 385 - high density	400
16557	[465, 443, 382, 304, 376, 286, 328, 274, 317, 315, 607, 232, 217, 304, 180, 363, 333, 316, 280, 287, 187, 420, 145, 324, 239, 315, 347]	0.1781818181818181	0 jcm2	WL 385 - high density	404
16558	[422, 270, 329, 375, 301, 315, 276, 279, 333, 336, 326, 300, 279, 486, 255, 336, 412, 204, 624, 410, 221, 388, 238, 231, 335, 68, 229, 374, 317, 136, 245, 369, 156, 207]	0.1915151515151515	0 jcm2	WL 385 - high density	408
16559	[715, 386, 260, 347, 428, 329, 304, 414, 342, 257, 290, 286, 220, 198, 315, 480, 211, 154, 234, 287, 338, 405, 200, 591, 239, 249, 350, 242, 368, 429, 322, 371, 490]	0.2012121212121212	0 jcm2	WL 385 - high density	412
16560	[433, 363, 493, 636, 295, 308, 608, 211, 253, 401, 346, 320, 347, 242, 221, 415, 225, 367, 331, 259, 329, 270, 303, 341, 293, 261, 201, 149, 267, 335, 253, 299, 316, 219, 324, 371, 322]	0.2060606060606061	0 jcm2	WL 385 - high density	416
16561	[687, 375, 429, 406, 345, 316, 264, 287, 253, 258, 243, 265, 443, 320, 244, 539, 455, 303, 236, 227, 244, 273, 455, 337, 340, 219, 142, 204, 262, 316, 164, 281, 199, 413, 268]	0.2072727272727273	0 jcm2	WL 385 - high density	420
16562	[370, 720, 349, 259, 301, 393, 293, 577, 251, 387, 245, 309, 312, 394, 297, 279, 608, 317, 456, 267, 326, 120, 257, 222, 301, 332, 223, 206, 187, 233, 224]	0.2036363636363636	0 jcm2	WL 385 - high density	424
16563	[371, 276, 316, 328, 385, 344, 310, 382, 218, 241, 269, 239, 220, 286, 241, 371, 306, 703, 436, 509, 262, 951, 229, 163, 577, 207, 249, 333, 346, 305, 104, 349, 664, 337, 257]	0.1927272727272727	0 jcm2	WL 385 - high density	428
16564	[386, 571, 335, 279, 285, 309, 297, 323, 356, 287, 773, 267, 928, 238, 277, 234, 325, 329, 304, 176, 255, 237, 294, 337, 139, 241, 440, 252, 597, 537]	0.1878787878787878	0 jcm2	WL 385 - high density	432
16565	[381, 774, 362, 316, 212, 371, 255, 300, 345, 251, 273, 445, 278, 254, 269, 236, 307, 312, 213, 245, 234, 128, 241, 324, 925, 235, 427, 76]	0.1842424242424242	0 jcm2	WL 385 - high density	436
16566	[398, 321, 330, 331, 261, 537, 287, 237, 366, 332, 354, 349, 231, 287, 445, 373, 262, 329, 142, 753, 280, 248, 277, 325, 230, 234, 185, 296, 243, 921, 479]	0.1806060606060606	0 jcm2	WL 385 - high density	440
16567	[388, 345, 337, 339, 336, 451, 265, 327, 374, 346, 262, 497, 213, 257, 738, 269, 410, 282, 146, 305, 250, 244, 199, 224, 310, 207, 242, 220]	0.176969696969697	0 jcm2	WL 385 - high density	444
16568	[432, 385, 730, 358, 494, 274, 265, 379, 302, 380, 246, 273, 239, 230, 315, 281, 239, 286, 243, 317, 246, 432, 235, 174, 232, 216, 312, 139, 199, 311, 224, 244]	0.1806060606060606	0 jcm2	WL 385 - high density	448
16569	[430, 390, 465, 353, 370, 721, 260, 302, 304, 358, 280, 220, 267, 239, 319, 278, 246, 581, 296, 282, 279, 174, 140, 256, 269, 254, 262]	0.1842424242424242	0 jcm2	WL 385 - high density	452
16570	[392, 323, 656, 752, 257, 264, 295, 316, 266, 267, 323, 237, 323, 138, 260, 218, 243, 252, 483, 350, 227, 185, 304, 243, 194, 338, 492, 279, 200, 370, 192]	0.1890909090909091	0 jcm2	WL 385 - high density	456
16571	[393, 802, 320, 366, 273, 336, 262, 281, 266, 290, 265, 271, 252, 199, 336, 240, 258, 489, 158, 414, 234, 213, 332, 338, 370, 226, 225, 207, 182, 314, 246, 331, 200, 290]	0.1890909090909091	0 jcm2	WL 385 - high density	460
16572	[408, 320, 299, 250, 219, 299, 276, 254, 353, 251, 190, 314, 326, 327, 284, 134, 250, 246, 782, 327, 222, 310, 248, 320, 227, 243, 221, 378, 236, 341, 171, 848]	0.1878787878787878	0 jcm2	WL 385 - high density	464
16573	[386, 298, 425, 380, 280, 367, 237, 362, 284, 289, 257, 319, 388, 279, 730, 235, 197, 295, 387, 180, 254, 145, 287, 243, 211, 567, 194, 219, 256, 450, 312, 208]	0.1806060606060606	0 jcm2	WL 385 - high density	468
16574	[390, 358, 373, 297, 316, 316, 287, 643, 246, 270, 354, 465, 242, 284, 416, 261, 308, 263, 139, 324, 259, 288, 264, 225, 315, 227]	0.1757575757575757	0 jcm2	WL 385 - high density	472
16575	[384, 360, 343, 293, 264, 301, 217, 282, 220, 309, 253, 364, 230, 336, 230, 258, 254, 304, 288, 332, 140, 295, 286, 227, 306]	0.136969696969697	0 jcm2	WL 385 - high density	476
16576	[392, 336, 344, 256, 244, 286, 398, 261, 261, 246, 267, 253, 268, 309, 239, 340, 483, 609, 233, 270, 229, 238, 247, 341, 163, 273, 203, 250, 332, 201]	0.0981818181818181	0 jcm2	WL 385 - high density	480
16577	[661, 279, 48]	0.0157142857142857	0 jcm2	WL 385 - high density	0
16578	[443, 611, 343]	0.0228571428571428	0 jcm2	WL 385 - high density	4
16579	[453, 385, 501, 417, 296]	0.04	0 jcm2	WL 385 - high density	8
16580	[510, 431, 503, 421, 664]	0.0542857142857142	0 jcm2	WL 385 - high density	12
16581	[442, 522, 423, 475, 610, 499, 429, 241, 273, 432, 276, 456]	0.0742857142857142	0 jcm2	WL 385 - high density	16
16582	[431, 420, 433, 512, 447, 481, 282, 582, 461, 301, 505, 291, 473]	0.0928571428571428	0 jcm2	WL 385 - high density	20
16583	[538, 428, 468, 408, 511, 461, 455, 412, 450, 427, 342, 334, 446, 266, 519, 460, 260]	0.1157142857142857	0 jcm2	WL 385 - high density	24
16584	[513, 410, 515, 454, 418, 440, 426, 452, 450, 513, 261, 490, 482, 271, 1165, 290, 252, 284]	0.1285714285714285	0 jcm2	WL 385 - high density	28
16585	[435, 457, 419, 463, 512, 404, 493, 1078, 538, 442, 490, 459, 439, 221, 458, 309, 454, 276, 262, 314, 531]	0.1471428571428571	0 jcm2	WL 385 - high density	32
16586	[418, 423, 470, 406, 459, 660, 441, 417, 316, 449, 487, 297, 513, 523, 281, 299, 243, 1041, 268, 266, 462]	0.1642857142857142	0 jcm2	WL 385 - high density	36
16587	[404, 452, 510, 449, 401, 399, 296, 683, 477, 295, 242, 270, 277, 339, 513, 468, 325, 478, 259, 261, 263, 314, 328, 479, 1354, 256]	0.1842857142857143	0 jcm2	WL 385 - high density	40
16588	[710, 447, 519, 512, 442, 403, 460, 247, 254, 305, 283, 267, 271, 253, 452, 250, 472, 422, 275, 247, 372, 253, 241, 271, 258, 238, 333, 314, 298]	0.1985714285714285	0 jcm2	WL 385 - high density	44
16589	[473, 435, 419, 687, 510, 242, 440, 525, 297, 265, 295, 235, 262, 234, 311, 277, 230, 229, 240, 307, 263, 285, 500, 542, 316, 472, 208, 263, 295, 228, 566, 247]	0.2171428571428571	0 jcm2	WL 385 - high density	48
16590	[415, 439, 455, 309, 518, 445, 499, 288, 300, 319, 280, 283, 315, 252, 264, 281, 259, 257, 273, 700, 267, 497, 368, 265, 229, 440, 232, 315, 186, 285, 548]	0.2314285714285714	0 jcm2	WL 385 - high density	52
16591	[479, 500, 271, 473, 418, 707, 287, 252, 266, 278, 461, 245, 286, 303, 292, 262, 201, 231, 301, 507, 235, 258, 359, 290, 260, 563, 311, 265, 218, 333, 299, 187, 283, 518]	0.24	0 jcm2	WL 385 - high density	56
16592	[419, 518, 299, 485, 285, 294, 287, 271, 298, 281, 259, 248, 236, 278, 199, 271, 241, 267, 240, 223, 268, 279, 341, 587, 224, 253, 217, 340, 260, 188, 333, 143, 326, 235, 350, 316]	0.2442857142857143	0 jcm2	WL 385 - high density	60
16593	[533, 415, 326, 299, 266, 471, 298, 242, 248, 234, 368, 219, 262, 232, 284, 256, 339, 263, 225, 228, 275, 259, 289, 592, 384, 247, 223, 615, 256, 317, 345, 193, 202, 590, 127]	0.2428571428571428	0 jcm2	WL 385 - high density	64
16594	[531, 453, 331, 445, 301, 235, 255, 284, 357, 297, 261, 235, 254, 274, 366, 288, 282, 228, 294, 638, 236, 219, 311, 233, 313, 235, 244, 187, 279, 578, 278, 120, 308, 271, 237]	0.2328571428571428	0 jcm2	WL 385 - high density	68
16595	[357, 453, 540, 339, 359, 236, 267, 238, 304, 468, 265, 275, 251, 263, 297, 261, 297, 258, 227, 260, 247, 1324, 255, 283, 201, 207, 252, 268, 560, 417]	0.2228571428571428	0 jcm2	WL 385 - high density	72
16596	[425, 350, 356, 536, 371, 258, 267, 316, 235, 261, 232, 238, 240, 288, 251, 242, 236, 224, 236, 254, 840, 249, 400, 239, 481, 191, 350]	0.2171428571428571	0 jcm2	WL 385 - high density	76
16597	[413, 247, 274, 357, 545, 313, 232, 312, 267, 243, 243, 267, 224, 277, 233, 308, 250, 265, 345, 254, 329, 269, 227, 237, 315, 290, 218, 274, 282]	0.21	0 jcm2	WL 385 - high density	80
16598	[406, 272, 294, 304, 387, 250, 539, 295, 281, 271, 261, 252, 303, 229, 262, 179, 220, 229, 262, 281, 258, 273, 223, 260, 185, 220, 277, 244, 217, 221, 250]	0.2057142857142857	0 jcm2	WL 385 - high density	84
16599	[539, 405, 289, 284, 230, 243, 274, 278, 271, 243, 245, 270, 247, 252, 221, 382, 244, 259, 233, 260, 303, 273, 260, 402, 205, 231, 234, 434, 201, 320]	0.2	0 jcm2	WL 385 - high density	88
16600	[376, 548, 254, 249, 291, 230, 274, 283, 250, 240, 243, 254, 298, 223, 245, 415, 284, 209, 347, 232, 173, 234, 416, 282, 284, 269, 252]	0.1971428571428571	0 jcm2	WL 385 - high density	92
16601	[508, 251, 280, 246, 245, 236, 296, 241, 228, 221, 208, 178, 277, 277, 221, 261, 289, 312, 242, 442, 185, 229, 95]	0.1857142857142857	0 jcm2	WL 385 - high density	96
16602	[508, 380, 230, 263, 239, 289, 253, 250, 308, 267, 245, 256, 221, 368, 206, 271, 161, 222, 213, 276, 272, 300, 196, 289, 223, 186, 346]	0.1742857142857142	0 jcm2	WL 385 - high density	100
16603	[526, 273, 233, 240, 393, 261, 271, 220, 213, 219, 277, 235, 218, 211, 250, 181, 224, 190, 390, 256, 205, 262, 264]	0.1628571428571428	0 jcm2	WL 385 - high density	104
16604	[522, 228, 239, 264, 228, 269, 231, 235, 214, 300, 255, 224, 188, 212, 309, 229, 657, 263, 585, 434, 261, 514]	0.1585714285714285	0 jcm2	WL 385 - high density	108
16605	[272, 250, 606, 288, 297, 406, 276, 172, 246, 245, 185, 190, 231, 305, 267, 390, 480, 363, 252]	0.1471428571428571	0 jcm2	WL 385 - high density	112
16606	[590, 262, 306, 214, 280, 183, 263, 419, 420, 198, 157, 248, 245, 245, 240, 399, 188, 386, 295, 142]	0.1371428571428571	0 jcm2	WL 385 - high density	116
16607	[580, 275, 366, 268, 235, 262, 192, 287, 380, 295, 316, 179, 325, 195, 226, 233, 284, 440, 211]	0.1242857142857143	0 jcm2	WL 385 - high density	120
16608	[591, 271, 263, 379, 279, 202, 272, 182, 234, 215, 180, 194, 334, 249, 378, 231]	0.1171428571428571	0 jcm2	WL 385 - high density	124
16609	[559, 270, 194, 411, 246, 511, 254, 350, 232, 253, 218, 416, 264]	0.1071428571428571	0 jcm2	WL 385 - high density	128
16610	[561, 278, 185, 242, 474, 254, 258, 334, 234, 428, 452, 326, 467, 254]	0.1	0 jcm2	WL 385 - high density	132
16611	[575, 270, 279, 194, 253, 228, 243, 479, 258, 355, 423, 241, 312]	0.0942857142857142	0 jcm2	WL 385 - high density	136
16612	[260, 355, 193, 223, 222, 313, 433, 567, 264, 203, 221, 448, 228, 218]	0.0928571428571428	0 jcm2	WL 385 - high density	140
16613	[286, 239, 188, 346, 242, 332, 258, 324, 251, 512, 434, 231]	0.09	0 jcm2	WL 385 - high density	144
16614	[267, 353, 243, 192, 260, 245, 231, 328, 144, 301, 451, 563]	0.0857142857142857	0 jcm2	WL 385 - high density	148
16615	[267, 371, 215, 213, 264, 256, 438, 545, 480, 281, 399, 141]	0.0842857142857143	0 jcm2	WL 385 - high density	152
16616	[498, 204, 352, 455, 271, 242, 212, 372, 247, 822]	0.0857142857142857	0 jcm2	WL 385 - high density	156
16617	[417, 463, 260, 335, 296, 215, 196, 315, 288, 316, 861, 246, 254]	0.0885714285714285	0 jcm2	WL 385 - high density	160
16618	[402, 460, 524, 192, 268, 219, 281, 211, 331, 862, 291, 531, 243]	0.09	0 jcm2	WL 385 - high density	164
16619	[479, 381, 267, 285, 227, 269, 315, 442, 194, 821, 468, 530, 327, 218]	0.0928571428571428	0 jcm2	WL 385 - high density	168
16620	[482, 275, 276, 239, 199, 236, 362, 817, 271, 250, 276, 370, 245]	0.0957142857142857	0 jcm2	WL 385 - high density	172
16621	[501, 863, 271, 241, 271, 295, 192, 259, 362, 435, 306, 150]	0.0957142857142857	0 jcm2	WL 385 - high density	176
16622	[481, 244, 860, 306, 242, 286, 395, 177, 350, 311, 469, 258, 266, 297, 516]	0.0914285714285714	0 jcm2	WL 385 - high density	180
16623	[476, 266, 273, 249, 363, 285, 808, 185, 303, 309, 79, 833, 231]	0.0871428571428571	0 jcm2	WL 385 - high density	184
16624	[308, 822, 174, 262, 255, 781, 250, 213, 301, 276, 250]	0.0914285714285714	0 jcm2	WL 385 - high density	188
16625	[255, 277, 275, 833, 803, 257, 269, 218, 243, 580]	0.09	0 jcm2	WL 385 - high density	192
16626	[281, 267, 787, 196, 835, 249, 240, 191, 320, 265, 247, 220, 313, 575, 452]	0.09	0 jcm2	WL 385 - high density	196
16627	[249, 288, 755, 273, 827, 248, 215, 345, 217, 447, 410, 194, 95, 276]	0.0928571428571428	0 jcm2	WL 385 - high density	200
16628	[278, 807, 297, 368, 123, 273, 487, 192, 189, 764, 358, 534, 350]	0.0971428571428571	0 jcm2	WL 385 - high density	204
16629	[493, 293, 321, 284, 203, 738, 168, 404, 805, 251, 276, 317, 293]	0.0928571428571428	0 jcm2	WL 385 - high density	208
16630	[402, 214, 278, 163, 288, 335, 360, 767, 502, 249, 539, 128, 878]	0.0842857142857143	0 jcm2	WL 385 - high density	212
16631	[268, 613, 359, 466, 211, 288, 355, 126, 206, 352, 161, 525]	0.0814285714285714	0 jcm2	WL 385 - high density	216
16632	[389, 272, 204, 340, 283, 180, 100, 308]	0.0785714285714285	0 jcm2	WL 385 - high density	220
16633	[404, 331, 293, 203, 415, 289, 407, 267, 434, 218, 318]	0.0771428571428571	0 jcm2	WL 385 - high density	224
16634	[279, 432, 280, 305, 186, 377, 396, 393, 445, 57, 319]	0.0757142857142857	0 jcm2	WL 385 - high density	228
16635	[352, 291, 310, 362, 200, 230, 274, 466, 339, 423, 309, 116]	0.0814285714285714	0 jcm2	WL 385 - high density	232
16636	[284, 338, 316, 393, 288, 184, 319, 437, 331, 901, 111]	0.0828571428571428	0 jcm2	WL 385 - high density	236
16637	[307, 305, 305, 337, 206, 305, 325, 769, 198, 404, 423, 182]	0.0785714285714285	0 jcm2	WL 385 - high density	240
16638	[328, 309, 286, 337, 325, 324, 201, 186, 215, 656, 234, 560]	0.0771428571428571	0 jcm2	WL 385 - high density	244
16639	[653, 283, 335, 341, 356, 319, 159, 170]	0.0742857142857143	0 jcm2	WL 385 - high density	248
16640	[295, 618, 330, 341, 333, 318, 324, 216, 150, 314, 199]	0.07	0 jcm2	WL 385 - high density	252
16641	[293, 362, 338, 331, 317, 519, 415, 225, 57]	0.0685714285714285	0 jcm2	WL 385 - high density	256
16642	[276, 519, 329, 361, 223, 718, 326, 49, 329]	0.0742857142857142	0 jcm2	WL 385 - high density	260
16643	[307, 606, 364, 219, 229, 345, 295, 333, 334, 556, 930]	0.0714285714285714	0 jcm2	WL 385 - high density	264
16644	[559, 284, 384, 523, 77, 231, 289, 295, 394, 236, 317, 687]	0.07	0 jcm2	WL 385 - high density	268
16645	[546, 287, 352, 415, 254, 313, 310, 493, 740]	0.0742857142857142	0 jcm2	WL 385 - high density	272
16646	[543, 279, 319, 334, 428, 270, 222, 188]	0.07	0 jcm2	WL 385 - high density	276
16647	[520, 500, 340, 345, 214, 299, 266, 202, 686, 359, 201, 572]	0.0657142857142857	0 jcm2	WL 385 - high density	280
16648	[532, 341, 504, 316, 361, 203, 348, 243]	0.0642857142857142	0 jcm2	WL 385 - high density	284
16649	[513, 361, 489, 359, 312, 221, 299, 419, 197]	0.0657142857142857	0 jcm2	WL 385 - high density	288
16650	[477, 517, 335, 348, 212, 331, 329, 277]	0.0614285714285714	0 jcm2	WL 385 - high density	292
16651	[433, 520, 214, 437, 345, 332, 388, 311, 420]	0.06	0 jcm2	WL 385 - high density	296
16652	[541, 438, 228, 465, 301, 330, 445, 310, 290]	0.0642857142857142	0 jcm2	WL 385 - high density	300
16653	[526, 379, 312, 332, 207, 348, 75]	0.0685714285714285	0 jcm2	WL 385 - high density	304
16654	[528, 340, 186, 345, 226, 326, 294, 237, 287, 411, 262, 242]	0.0685714285714285	0 jcm2	WL 385 - high density	308
16655	[341, 522, 230, 307, 351, 243, 364, 257, 332, 276, 230]	0.0657142857142857	0 jcm2	WL 385 - high density	312
16656	[507, 335, 355, 352, 224, 229, 321, 427, 139]	0.0671428571428571	0 jcm2	WL 385 - high density	316
16657	[367, 514, 359, 414, 217, 217, 294]	0.0671428571428571	0 jcm2	WL 385 - high density	320
16658	[517, 409, 325, 222, 237, 272, 386, 102]	0.0671428571428571	0 jcm2	WL 385 - high density	324
16659	[517, 343, 368, 230, 215, 447, 432, 304, 507, 153, 153, 224]	0.0685714285714285	0 jcm2	WL 385 - high density	328
16660	[498, 327, 374, 343, 429, 210, 515, 231, 302, 153, 216]	0.0757142857142857	0 jcm2	WL 385 - high density	332
16661	[503, 388, 309, 462, 227, 504, 332, 518, 237, 137]	0.0785714285714285	0 jcm2	WL 385 - high density	336
16662	[488, 329, 382, 475, 227, 435, 229, 412, 459, 308, 248, 162]	0.0757142857142857	0 jcm2	WL 385 - high density	340
16663	[487, 459, 367, 232, 337, 390, 277, 480, 219, 258]	0.0714285714285714	0 jcm2	WL 385 - high density	344
16664	[484, 379, 459, 308, 234, 334, 450, 428, 215, 213]	0.07	0 jcm2	WL 385 - high density	348
16665	[490, 397, 330, 332, 228, 412, 453, 432]	0.07	0 jcm2	WL 385 - high density	352
16666	[501, 452, 433, 345, 321, 222, 396, 357, 491]	0.0757142857142857	0 jcm2	WL 385 - high density	356
16667	[449, 437, 224, 494, 275, 296, 232, 272, 391, 100, 154, 305]	0.0771428571428571	0 jcm2	WL 385 - high density	360
16668	[368, 225, 491, 456, 353, 367, 433, 495, 266, 393, 296, 401, 100, 1652]	0.08	0 jcm2	WL 385 - high density	364
16669	[495, 456, 356, 230, 488, 284, 111, 274, 473, 117, 419]	0.0814285714285714	0 jcm2	WL 385 - high density	368
16670	[461, 343, 220, 232, 320, 424, 492, 221, 1178, 91]	0.08	0 jcm2	WL 385 - high density	372
16671	[470, 365, 233, 491, 399, 412, 78, 312, 213, 80]	0.0728571428571428	0 jcm2	WL 385 - high density	376
16672	[463, 344, 504, 354, 230, 302, 288, 432, 122, 420, 111]	0.0714285714285714	0 jcm2	WL 385 - high density	380
16673	[446, 364, 313, 230, 494, 141, 316, 245, 134]	0.0757142857142857	0 jcm2	WL 385 - high density	384
16674	[467, 392, 350, 494, 220, 295, 328, 431, 221, 118]	0.08	0 jcm2	WL 385 - high density	388
16675	[338, 456, 482, 174, 407, 231, 93, 303, 402, 304, 178, 521, 274]	0.0771428571428571	0 jcm2	WL 385 - high density	392
16676	[450, 494, 332, 251, 177, 431, 262, 466, 310, 443, 389, 189, 251]	0.0771428571428571	0 jcm2	WL 385 - high density	396
16677	[456, 342, 231, 199, 279, 490, 499, 211, 307]	0.0757142857142857	0 jcm2	WL 385 - high density	400
16678	[453, 256, 347, 488, 281, 463, 192, 216, 304]	0.0714285714285714	0 jcm2	WL 385 - high density	404
16679	[457, 350, 250, 451, 493, 311, 303, 128, 839]	0.0657142857142857	0 jcm2	WL 385 - high density	408
16680	[431, 338, 482, 448, 248, 150, 752, 270, 292, 242]	0.0714285714285714	0 jcm2	WL 385 - high density	412
16681	[444, 413, 245, 352, 483, 188, 282, 736, 258]	0.0785714285714285	0 jcm2	WL 385 - high density	416
16682	[415, 453, 360, 245, 168, 489, 213, 289, 304, 760, 781, 262, 259]	0.0842857142857143	0 jcm2	WL 385 - high density	420
16683	[442, 420, 340, 631, 224, 744, 151, 280, 485, 217, 312, 809, 230, 182]	0.09	0 jcm2	WL 385 - high density	424
16684	[442, 629, 413, 761, 220, 329, 173, 498, 757, 281, 291, 253, 182]	0.0971428571428571	0 jcm2	WL 385 - high density	428
16685	[787, 594, 322, 235, 423, 745, 404, 260, 260, 243, 182, 243, 552, 691]	0.1042857142857142	0 jcm2	WL 385 - high density	432
16686	[839, 312, 267, 408, 756, 243, 301, 447, 176, 257, 288, 559, 649, 213]	0.1042857142857142	0 jcm2	WL 385 - high density	436
16687	[831, 289, 245, 313, 439, 180, 413, 473, 247, 740, 215, 237, 325, 441, 549, 347, 671, 347]	0.1085714285714286	0 jcm2	WL 385 - high density	440
16688	[440, 836, 249, 456, 312, 295, 432, 177, 267, 252, 714, 307, 277, 544]	0.1128571428571428	0 jcm2	WL 385 - high density	444
16689	[438, 461, 257, 283, 812, 702, 319, 529, 290, 260, 176, 269, 270, 204, 265, 645]	0.1171428571428571	0 jcm2	WL 385 - high density	448
16690	[443, 479, 261, 714, 288, 860, 247, 254, 273, 267, 333, 180, 335, 330, 313, 207, 542]	0.1128571428571428	0 jcm2	WL 385 - high density	452
16691	[465, 303, 677, 263, 373, 348, 376, 179, 249, 321, 276, 199, 249, 918, 460, 242, 230]	0.1114285714285714	0 jcm2	WL 385 - high density	456
16692	[473, 696, 241, 291, 376, 235, 444, 349, 177, 228, 207, 535, 223, 308, 600]	0.1071428571428571	0 jcm2	WL 385 - high density	460
16693	[463, 725, 294, 374, 242, 242, 276, 376, 613, 184, 539, 287, 447]	0.1028571428571428	0 jcm2	WL 385 - high density	464
16694	[459, 394, 277, 711, 300, 532, 246, 385, 268, 188, 261, 240, 323]	0.0957142857142857	0 jcm2	WL 385 - high density	468
16695	[462, 719, 264, 376, 325, 325, 256, 526, 365, 296, 206, 207, 379, 233]	0.09	0 jcm2	WL 385 - high density	472
16696	[681, 466, 348, 376, 259, 326, 361, 548, 217, 236, 475, 287]	0.0714285714285714	0 jcm2	WL 385 - high density	476
16697	[465, 638, 353, 380, 542, 251, 356, 395, 269, 233, 212]	0.0528571428571428	0 jcm2	WL 385 - high density	480
16698	[400, 398, 487, 447]	0.0154696132596685	0 jcm2	WL 385 - high density	0
16699	[385, 183, 440]	0.0243093922651933	0 jcm2	WL 385 - high density	4
16700	[426, 407, 190, 693, 164, 141, 516]	0.0342541436464088	0 jcm2	WL 385 - high density	8
16701	[477, 581, 460, 513, 185, 743, 385, 340]	0.0430939226519337	0 jcm2	WL 385 - high density	12
16702	[436, 516, 248, 214, 335, 449, 703, 305, 417]	0.0585635359116022	0 jcm2	WL 385 - high density	16
16703	[494, 467, 339, 486, 436, 703, 194, 348, 494, 653, 275, 211]	0.087292817679558	0 jcm2	WL 385 - high density	20
16704	[488, 388, 353, 431, 463, 488, 199, 372, 747, 301, 707, 499, 368, 503, 587, 197, 280]	0.1082872928176795	0 jcm2	WL 385 - high density	24
16705	[478, 452, 399, 440, 455, 479, 561, 693, 355, 400, 441, 409, 654, 409, 423, 1009, 495, 490, 637, 199, 369, 579, 288, 544, 442, 611, 600, 408, 577, 163, 530, 238, 501]	0.1325966850828729	0 jcm2	WL 385 - high density	28
16706	[649, 391, 466, 440, 551, 692, 438, 391, 415, 958, 692, 489, 439, 290, 508, 223, 354, 421, 430, 264, 494, 382, 180, 629, 540, 558, 575]	0.1580110497237569	0 jcm2	WL 385 - high density	32
16707	[654, 573, 409, 520, 711, 908, 544, 316, 513, 489, 431, 424, 399, 500, 434, 535, 211, 483, 442, 250, 473, 421, 578, 459, 702, 190, 489, 565, 324, 497, 538]	0.174585635359116	0 jcm2	WL 385 - high density	36
16708	[574, 403, 540, 652, 505, 429, 409, 391, 709, 486, 458, 532, 404, 293, 498, 259, 898, 302, 545, 536, 214, 372, 367, 433, 302, 288, 188, 291, 560, 368, 553, 565, 296, 520, 201]	0.1845303867403314	0 jcm2	WL 385 - high density	40
16709	[541, 706, 492, 475, 438, 504, 379, 416, 886, 547, 396, 378, 474, 534, 416, 256, 446, 260, 656, 220, 484, 305, 463, 253, 219, 270, 196, 589, 290, 618, 544, 551]	0.194475138121547	0 jcm2	WL 385 - high density	44
16710	[535, 489, 636, 881, 476, 453, 712, 465, 469, 360, 548, 437, 401, 369, 531, 277, 291, 417, 313, 230, 395, 482, 245, 1937, 370, 324, 258, 211, 477, 273, 304, 228, 184, 274, 263, 479, 307, 304, 423, 238, 624, 539]	0.205524861878453	0 jcm2	WL 385 - high density	48
16711	[504, 464, 707, 422, 873, 365, 479, 441, 511, 512, 511, 523, 253, 445, 237, 462, 613, 352, 281, 233, 460, 257, 539, 280, 309, 179, 298, 1895, 251, 287, 664, 214, 224, 122, 834, 307]	0.1966850828729281	0 jcm2	WL 385 - high density	52
16712	[860, 492, 516, 709, 464, 394, 423, 373, 445, 491, 376, 502, 251, 1903, 336, 952, 463, 250, 225, 276, 485, 232, 481, 251, 305, 249, 442, 457, 291, 245, 347, 334, 621, 1074, 294, 141, 319, 256, 223, 377, 279]	0.1889502762430939	0 jcm2	WL 385 - high density	56
16713	[498, 719, 510, 831, 470, 407, 374, 481, 376, 427, 244, 369, 272, 482, 221, 488, 125, 228, 275, 271, 301, 436, 1832, 510, 303, 1142, 375]	0.1723756906077348	0 jcm2	WL 385 - high density	60
16714	[867, 709, 397, 463, 388, 378, 266, 385, 439, 501, 248, 498, 465, 270, 1107, 227, 395, 431, 251, 823, 221, 132, 363, 345, 186]	0.1624309392265193	0 jcm2	WL 385 - high density	64
16715	[727, 496, 456, 384, 476, 532, 503, 378, 399, 367, 365, 255, 399, 1121, 247, 312, 491, 253, 278, 857, 247, 199, 429, 192, 137, 156, 233]	0.1447513812154696	0 jcm2	WL 385 - high density	68
16716	[719, 373, 503, 1081, 471, 400, 540, 470, 332, 370, 333, 491, 409, 190, 233, 314, 256, 223, 197, 427, 144, 180, 219, 265, 114, 224, 230]	0.1414364640883978	0 jcm2	WL 385 - high density	72
16717	[484, 371, 1106, 518, 470, 695, 426, 376, 156, 305, 370, 308, 223, 221, 358, 247, 339, 217, 278, 247, 571, 212, 222, 490, 217]	0.1425414364640884	0 jcm2	WL 385 - high density	76
16718	[700, 362, 1029, 366, 460, 509, 480, 361, 313, 374, 258, 212, 259, 314, 312, 216, 232, 848, 174, 229, 177, 240, 348, 213]	0.1359116022099447	0 jcm2	WL 385 - high density	80
16719	[669, 375, 493, 1014, 292, 256, 311, 445, 341, 389, 447, 270, 269, 174, 215, 283, 292, 303, 246, 117, 409, 226, 277, 158, 207, 417]	0.1259668508287293	0 jcm2	WL 385 - high density	84
16720	[536, 358, 936, 283, 496, 342, 406, 387, 258, 133, 318, 526, 299, 295, 311, 218, 260, 312, 143, 221, 288]	0.1204419889502762	0 jcm2	WL 385 - high density	88
16721	[947, 359, 492, 382, 319, 332, 521, 389, 337, 311, 427, 378, 121, 586, 218, 186, 262, 282]	0.1193370165745856	0 jcm2	WL 385 - high density	92
16722	[354, 396, 415, 481, 311, 545, 874, 238, 289, 278, 245, 314, 329, 214, 134, 428, 351, 595, 234, 195]	0.1127071823204419	0 jcm2	WL 385 - high density	96
16723	[855, 418, 479, 397, 275, 289, 317, 449, 233, 437, 518, 495, 248, 126, 165, 196, 262, 272, 310, 271, 390, 204, 402]	0.1049723756906077	0 jcm2	WL 385 - high density	100
16724	[886, 301, 344, 490, 229, 429, 532, 388, 743, 289, 350, 149, 339, 289, 160, 406, 270, 542, 204, 203]	0.1016574585635359	0 jcm2	WL 385 - high density	104
16725	[517, 547, 383, 507, 308, 342, 429, 897, 287, 269, 299, 717, 283, 311]	0.1005524861878453	0 jcm2	WL 385 - high density	108
16726	[498, 885, 390, 521, 369, 296, 345, 287, 670, 183, 482, 286, 259, 303, 259]	0.0883977900552486	0 jcm2	WL 385 - high density	112
16727	[876, 493, 528, 475, 633, 403, 302, 291, 323, 315, 204, 243, 579, 323, 348, 412, 454, 301, 211]	0.0861878453038674	0 jcm2	WL 385 - high density	116
16728	[495, 400, 901, 568, 598, 410, 302, 298, 470, 292, 307, 182]	0.0828729281767955	0 jcm2	WL 385 - high density	120
16729	[843, 316, 453, 305, 298, 599, 522, 299, 357, 206, 343, 590, 303, 267, 203, 526, 299, 330]	0.0883977900552486	0 jcm2	WL 385 - high density	124
16730	[360, 605, 854, 310, 286, 292, 185, 239, 314, 428, 924]	0.0773480662983425	0 jcm2	WL 385 - high density	128
16731	[858, 450, 583, 339, 315, 427, 438, 290, 187, 885, 524, 190, 358, 263, 224, 222, 374, 497, 330, 485]	0.0817679558011049	0 jcm2	WL 385 - high density	132
16732	[861, 573, 362, 520, 332, 386, 367, 261, 203]	0.0784530386740331	0 jcm2	WL 385 - high density	136
16733	[878, 378, 562, 582, 365, 338, 406, 265, 241, 246, 480, 529, 256, 301, 275, 535]	0.0817679558011049	0 jcm2	WL 385 - high density	140
16734	[853, 576, 401, 356, 338, 560, 411, 498, 228, 232, 281, 285, 281, 416, 557]	0.0740331491712707	0 jcm2	WL 385 - high density	144
16735	[837, 448, 565, 314, 336, 605, 236, 297, 294, 297, 268, 398, 568, 531]	0.0828729281767955	0 jcm2	WL 385 - high density	148
16736	[843, 442, 571, 698, 356, 312, 514, 272, 291, 228, 290, 315, 126]	0.0850828729281768	0 jcm2	WL 385 - high density	152
16737	[867, 455, 577, 691, 297, 146, 407, 388, 296, 636, 344, 521, 428, 163, 269, 243, 252]	0.0850828729281768	0 jcm2	WL 385 - high density	156
16738	[597, 795, 427, 292, 707, 301, 518, 684, 329, 221, 342, 251, 191, 572, 504, 310, 227, 194]	0.0839779005524861	0 jcm2	WL 385 - high density	160
16739	[598, 417, 303, 709, 310, 274, 184, 327, 305, 679, 724, 529, 507, 529, 296]	0.0795580110497237	0 jcm2	WL 385 - high density	164
16740	[541, 667, 561, 516, 418, 301, 217, 292, 274, 731, 329, 219, 476]	0.0773480662983425	0 jcm2	WL 385 - high density	168
16741	[708, 585, 303, 505, 735, 230, 324, 320, 463]	0.0696132596685082	0 jcm2	WL 385 - high density	172
16742	[609, 294, 249, 334, 240, 386, 352, 257, 258, 146, 112, 307, 534, 383, 433]	0.067403314917127	0 jcm2	WL 385 - high density	176
16743	[531, 589, 284, 304, 213, 413, 375, 206, 302, 236, 203]	0.0696132596685082	0 jcm2	WL 385 - high density	180
16744	[497, 597, 448, 303, 268, 259, 238, 571, 287, 241, 327, 299, 246]	0.0762430939226519	0 jcm2	WL 385 - high density	184
16745	[556, 334, 548, 226, 320, 214, 416, 301, 806, 229, 417, 458, 280, 269, 544]	0.0762430939226519	0 jcm2	WL 385 - high density	188
16746	[585, 580, 297, 796, 343, 273, 407, 253, 215, 221, 287, 269, 225, 471, 221]	0.0839779005524861	0 jcm2	WL 385 - high density	192
16747	[728, 578, 397, 583, 435, 299, 295, 351, 278, 390, 515, 179, 301, 284, 483]	0.0883977900552486	0 jcm2	WL 385 - high density	196
16748	[546, 709, 419, 290, 574, 466, 237, 256, 179, 319, 311, 345, 287, 414, 350, 319, 535, 302]	0.0883977900552486	0 jcm2	WL 385 - high density	200
16749	[674, 570, 291, 425, 340, 232, 440, 199, 302, 285, 514, 229, 224, 343, 329, 229, 457]	0.0883977900552486	0 jcm2	WL 385 - high density	204
16750	[682, 536, 341, 561, 419, 263, 454, 267, 249, 188, 239, 240, 259, 315, 179]	0.087292817679558	0 jcm2	WL 385 - high density	208
16751	[685, 556, 412, 272, 310, 430, 253, 259, 194, 322, 304, 585, 490, 266, 281]	0.0883977900552486	0 jcm2	WL 385 - high density	212
16752	[695, 574, 537, 279, 447, 301, 260, 228, 548, 332, 212, 256, 204, 285]	0.087292817679558	0 jcm2	WL 385 - high density	216
16753	[682, 594, 452, 265, 346, 269, 263, 527, 243, 303, 222, 562, 304, 185, 269, 219, 259, 197, 232]	0.0895027624309392	0 jcm2	WL 385 - high density	220
16754	[694, 570, 463, 244, 263, 299, 238, 357, 279, 516, 583, 188, 560, 289, 213, 278]	0.0906077348066298	0 jcm2	WL 385 - high density	224
16755	[687, 575, 344, 317, 339, 462, 264, 224, 260, 555, 185, 255, 322, 198, 507, 182, 592]	0.0906077348066298	0 jcm2	WL 385 - high density	228
16756	[650, 577, 537, 285, 558, 305, 232, 315, 253, 469, 236, 345, 234, 408, 228, 139]	0.0839779005524861	0 jcm2	WL 385 - high density	232
16757	[590, 271, 309, 275, 560, 277, 202, 241, 227, 487, 215, 235, 196, 223]	0.0817679558011049	0 jcm2	WL 385 - high density	236
16758	[544, 310, 337, 248, 324, 296, 296, 212, 292, 206, 167, 255, 170]	0.0773480662983425	0 jcm2	WL 385 - high density	240
16759	[518, 279, 319, 564, 222, 259, 398, 331, 321, 475, 165, 214, 278, 250]	0.0751381215469613	0 jcm2	WL 385 - high density	244
16760	[486, 288, 309, 446, 269, 222, 311, 243, 328, 240, 309, 935, 182]	0.0762430939226519	0 jcm2	WL 385 - high density	248
16761	[472, 298, 372, 211, 296, 262, 240, 295, 440, 347, 440, 228, 914, 233]	0.0740331491712707	0 jcm2	WL 385 - high density	252
16762	[465, 451, 266, 325, 264, 215, 253, 408, 222, 320, 251, 296, 222, 1488, 913]	0.0718232044198895	0 jcm2	WL 385 - high density	256
16763	[435, 284, 477, 322, 221, 293, 420, 888, 258, 267, 126]	0.0751381215469613	0 jcm2	WL 385 - high density	260
16764	[614, 447, 470, 293, 279, 216, 309, 269, 212, 188, 398, 916]	0.0740331491712707	0 jcm2	WL 385 - high density	264
16765	[617, 442, 296, 425, 203, 221, 277, 910, 476, 205, 154, 640, 288, 349, 101, 164]	0.067403314917127	0 jcm2	WL 385 - high density	268
16766	[409, 586, 281, 340, 209, 273, 487, 192, 233, 452, 222, 292, 147]	0.0740331491712707	0 jcm2	WL 385 - high density	272
16767	[408, 450, 296, 218, 259, 469, 192, 195, 931]	0.0751381215469613	0 jcm2	WL 385 - high density	276
16768	[403, 306, 445, 235, 297, 307, 297, 256, 440, 191, 193, 250, 160, 902, 282, 248, 242]	0.0751381215469613	0 jcm2	WL 385 - high density	280
16769	[376, 277, 297, 268, 278, 170, 270, 453, 243, 172, 282, 529, 291]	0.0817679558011049	0 jcm2	WL 385 - high density	284
16770	[398, 356, 296, 392, 236, 505, 233, 230, 346, 293, 190, 162, 224, 572, 325, 249]	0.092817679558011	0 jcm2	WL 385 - high density	288
16771	[307, 427, 371, 488, 295, 293, 230, 362, 189, 277, 521, 318, 227, 270, 331, 374, 431, 359, 111]	0.0939226519337016	0 jcm2	WL 385 - high density	292
16772	[378, 472, 471, 313, 262, 399, 500, 335, 257, 302, 471, 319, 229, 149, 166, 459, 460, 162, 411]	0.1005524861878453	0 jcm2	WL 385 - high density	296
16773	[498, 473, 364, 463, 383, 304, 341, 456, 287, 224, 209, 250, 339, 627, 182, 196, 237, 346]	0.1082872928176795	0 jcm2	WL 385 - high density	300
16774	[385, 295, 252, 335, 276, 448, 259, 223, 291, 236, 207, 372, 381, 201, 299, 123, 247, 345, 484]	0.1071823204419889	0 jcm2	WL 385 - high density	304
16775	[474, 353, 272, 391, 422, 291, 230, 382, 233, 324, 287, 266, 248, 270, 213, 319, 184, 117, 197, 127, 185, 333, 243]	0.1005524861878453	0 jcm2	WL 385 - high density	308
16776	[526, 346, 319, 293, 443, 373, 252, 312, 207, 268, 195, 193, 256, 263, 204, 186, 228, 170]	0.098342541436464	0 jcm2	WL 385 - high density	312
16777	[468, 312, 346, 300, 316, 280, 441, 219, 328, 283, 118, 421, 292]	0.1016574585635359	0 jcm2	WL 385 - high density	316
16778	[464, 335, 298, 298, 398, 292, 255, 428, 219, 219, 314, 330, 380, 116, 110, 241]	0.0950276243093922	0 jcm2	WL 385 - high density	320
16779	[489, 452, 333, 302, 451, 290, 314, 208, 237, 236, 359, 299, 373, 207, 561, 118, 102, 177, 248, 153, 308, 134]	0.092817679558011	0 jcm2	WL 385 - high density	324
16780	[519, 430, 282, 328, 332, 342, 268, 279, 285, 316, 287, 425, 231, 207, 225, 122, 155]	0.0961325966850828	0 jcm2	WL 385 - high density	328
16781	[531, 440, 347, 301, 229, 313, 269, 345, 243, 347, 360, 216, 202, 289, 174, 451]	0.0972375690607735	0 jcm2	WL 385 - high density	332
16782	[519, 456, 341, 318, 360, 301, 314, 373, 264, 231, 220, 299, 230, 262, 198, 207]	0.0950276243093922	0 jcm2	WL 385 - high density	336
16783	[535, 320, 391, 253, 366, 338, 201, 223, 263, 214, 180, 234, 205, 235, 247, 359, 206]	0.0950276243093922	0 jcm2	WL 385 - high density	340
16784	[545, 324, 385, 371, 233, 213, 247, 364, 316, 213, 259, 202, 339, 208, 503, 188, 359, 275, 172, 235]	0.0972375690607735	0 jcm2	WL 385 - high density	344
16785	[536, 237, 279, 307, 209, 171, 309, 219, 419, 185, 329, 186, 223, 510, 348, 216, 377]	0.0972375690607735	0 jcm2	WL 385 - high density	348
16786	[571, 354, 476, 224, 292, 397, 207, 244, 216, 194, 373, 195, 224, 198, 265, 224, 276, 291]	0.1005524861878453	0 jcm2	WL 385 - high density	352
16787	[572, 473, 465, 231, 320, 201, 385, 280, 231, 174, 192, 191, 210, 237, 396, 433]	0.1005524861878453	0 jcm2	WL 385 - high density	356
16788	[581, 330, 293, 363, 269, 216, 471, 219, 374, 303, 237, 412, 206, 239, 204, 171, 384, 105, 128, 207]	0.098342541436464	0 jcm2	WL 385 - high density	360
16789	[591, 303, 379, 329, 395, 496, 219, 204, 205, 294, 319, 200, 215, 188, 292, 197, 366, 229, 102, 133]	0.0994475138121546	0 jcm2	WL 385 - high density	364
16790	[578, 391, 451, 298, 208, 297, 246, 210, 274, 282, 245, 208, 223, 416, 375]	0.098342541436464	0 jcm2	WL 385 - high density	368
16791	[585, 378, 413, 256, 513, 276, 371, 174, 456, 289, 232, 220, 120, 375, 131, 214, 495, 279, 201]	0.098342541436464	0 jcm2	WL 385 - high density	372
16792	[553, 404, 246, 306, 210, 328, 262, 414, 340, 444, 184, 240, 115, 201, 383]	0.098342541436464	0 jcm2	WL 385 - high density	376
16793	[560, 508, 384, 314, 565, 462, 204, 217, 213, 299, 358, 285, 204, 203, 371, 220, 204, 860, 156, 233]	0.1005524861878453	0 jcm2	WL 385 - high density	380
16794	[397, 521, 549, 576, 296, 227, 232, 212, 467, 357, 258, 234, 201, 412, 228, 367, 300, 271, 130, 88]	0.1027624309392265	0 jcm2	WL 385 - high density	384
16795	[541, 506, 378, 437, 268, 375, 295, 224, 196, 212, 257, 199, 267, 227, 204, 232, 247]	0.1104972375690607	0 jcm2	WL 385 - high density	388
16796	[486, 395, 506, 415, 272, 221, 271, 270, 251, 213, 248, 334, 289, 254, 364, 224, 203, 744, 332, 180, 136]	0.1127071823204419	0 jcm2	WL 385 - high density	392
16797	[349, 539, 517, 270, 385, 214, 300, 241, 290, 233, 289, 240, 197, 234, 343, 291, 204, 296, 826, 277, 257, 363]	0.1082872928176795	0 jcm2	WL 385 - high density	396
16798	[633, 504, 280, 239, 310, 340, 395, 265, 204, 340, 222, 206, 336, 280, 395, 804, 309, 246, 241, 222, 216, 291]	0.1149171270718232	0 jcm2	WL 385 - high density	400
16799	[512, 245, 247, 305, 220, 403, 337, 331, 191, 225, 161, 248, 445, 802, 364, 211]	0.1116022099447514	0 jcm2	WL 385 - high density	404
16800	[526, 407, 287, 212, 409, 237, 254, 258, 323, 273, 326, 253, 230, 872, 273, 224, 272, 234, 439, 113, 264, 129, 228]	0.1093922651933701	0 jcm2	WL 385 - high density	408
16801	[497, 353, 252, 297, 790, 213, 263, 267, 233, 331, 235, 354, 283, 418, 422, 325, 260, 120]	0.1071823204419889	0 jcm2	WL 385 - high density	412
16802	[525, 308, 249, 244, 258, 304, 379, 425, 289, 224, 281, 227, 383, 273, 326, 443, 311, 271, 246, 265]	0.1138121546961326	0 jcm2	WL 385 - high density	416
16803	[549, 464, 269, 295, 306, 322, 206, 422, 243, 396, 207, 352, 380, 913, 454, 282, 503, 229, 232, 168]	0.1082872928176795	0 jcm2	WL 385 - high density	420
16804	[456, 514, 263, 820, 345, 311, 431, 262, 205, 295, 208, 243, 246, 215, 339, 270, 438, 257, 211, 232, 215, 205]	0.1116022099447513	0 jcm2	WL 385 - high density	424
16805	[467, 285, 522, 891, 319, 238, 343, 238, 219, 329, 249, 417, 280, 272, 438, 484, 314, 196]	0.1138121546961326	0 jcm2	WL 385 - high density	428
16806	[457, 519, 445, 235, 285, 318, 219, 229, 448, 261, 333, 421, 930, 276, 295, 208, 107, 417, 224, 232, 376]	0.1104972375690607	0 jcm2	WL 385 - high density	432
16807	[516, 479, 243, 306, 883, 276, 217, 220, 244, 420, 378, 215, 418, 340, 343, 148, 237, 454, 266, 238, 103, 283]	0.1071823204419889	0 jcm2	WL 385 - high density	436
16808	[548, 456, 277, 235, 215, 302, 410, 221, 247, 354, 444, 321, 167, 385, 104, 384, 698]	0.1093922651933701	0 jcm2	WL 385 - high density	440
16809	[528, 475, 268, 866, 283, 202, 206, 347, 428, 200, 766, 248, 233, 344, 227, 465, 260, 350, 386]	0.1093922651933701	0 jcm2	WL 385 - high density	444
16810	[796, 455, 519, 906, 280, 252, 336, 464, 195, 209, 260, 214, 427, 253, 360, 349, 185, 413, 285, 112]	0.1082872928176795	0 jcm2	WL 385 - high density	448
16811	[502, 775, 329, 242, 451, 456, 730, 286, 343, 416, 296, 313, 243, 211, 954, 184, 228, 266, 423, 120, 210]	0.1149171270718232	0 jcm2	WL 385 - high density	452
16812	[489, 435, 736, 244, 636, 346, 296, 207, 496, 487, 267, 219, 233, 410, 225, 186, 345, 397, 633, 282, 418]	0.1171270718232044	0 jcm2	WL 385 - high density	456
16813	[511, 741, 499, 431, 785, 653, 275, 340, 211, 268, 232, 403, 283, 273, 235, 187, 213, 324, 199, 167, 185, 406, 358]	0.118232044198895	0 jcm2	WL 385 - high density	460
16814	[504, 705, 486, 623, 278, 336, 210, 199, 278, 218, 227, 298, 389, 219, 317, 583, 426, 157, 213, 213, 433]	0.1193370165745856	0 jcm2	WL 385 - high density	464
16815	[511, 744, 488, 604, 251, 351, 294, 290, 350, 450, 458, 216, 200, 221, 259, 240, 334, 422, 174, 245, 157]	0.1149171270718232	0 jcm2	WL 385 - high density	468
16816	[480, 719, 618, 503, 414, 272, 309, 332, 220, 279, 312, 229, 346, 264, 212, 584, 354, 429, 457, 305, 179, 882]	0.1138121546961326	0 jcm2	WL 385 - high density	472
16817	[515, 742, 619, 810, 280, 363, 273, 204, 408, 210, 441, 284, 219, 323, 331, 207, 526]	0.0906077348066298	0 jcm2	WL 385 - high density	476
16818	[522, 753, 259, 608, 276, 341, 283, 215, 309, 458, 229, 332, 420, 261, 335, 282, 485, 244, 241, 754, 110, 167]	0.067403314917127	0 jcm2	WL 385 - high density	480
16819	[338, 160, 283, 304]	0.0077348066298342	0 jcm2	WL 385 - high density	0
16820	[300]	0.0121546961325966	0 jcm2	WL 385 - high density	4
16821	[543, 277]	0.0243093922651933	0 jcm2	WL 385 - high density	8
16822	[535, 437, 426, 470]	0.0320441988950276	0 jcm2	WL 385 - high density	12
16823	[521, 421, 472, 488, 483, 203, 466, 526, 471, 612, 134]	0.0486187845303867	0 jcm2	WL 385 - high density	16
16824	[481, 540, 411, 464, 417, 446, 458, 504, 508, 258, 615]	0.0651933701657458	0 jcm2	WL 385 - high density	20
16825	[512, 424, 413, 409, 462, 567, 424, 474, 466, 444, 459, 468, 391, 418, 467, 337]	0.0817679558011049	0 jcm2	WL 385 - high density	24
16826	[455, 489, 453, 486, 421, 439, 402, 403, 395, 401, 411, 474, 411, 281, 819, 355, 462]	0.0972375690607735	0 jcm2	WL 385 - high density	28
16827	[454, 510, 458, 264, 406, 396, 803, 419, 745, 436, 263, 390, 393, 408, 275, 378, 258, 422, 298]	0.1138121546961326	0 jcm2	WL 385 - high density	32
16828	[443, 260, 793, 304, 250, 368, 347, 337, 280, 218, 385, 211, 271, 241, 291, 474, 403, 673, 216, 435, 243, 368, 475, 196, 263]	0.1270718232044199	0 jcm2	WL 385 - high density	36
16829	[447, 424, 256, 287, 702, 326, 209, 255, 270, 296, 221, 248, 778, 239, 373, 245, 464, 377, 214, 445, 282, 858, 482, 193, 243, 267]	0.1403314917127071	0 jcm2	WL 385 - high density	40
16830	[445, 785, 326, 270, 300, 370, 685, 231, 261, 286, 250, 247, 401, 240, 227, 266, 151, 263, 304, 206, 104, 534, 481, 210, 420, 257, 462, 224]	0.1513812154696132	0 jcm2	WL 385 - high density	44
16831	[450, 508, 303, 395, 303, 247, 784, 246, 258, 240, 250, 262, 250, 258, 390, 351, 215, 288, 183, 345, 259, 272, 462, 1336, 189, 253, 202, 376, 212]	0.1558011049723757	0 jcm2	WL 385 - high density	48
16832	[764, 215, 502, 278, 296, 264, 395, 309, 450, 260, 366, 246, 319, 248, 250, 286, 175, 247, 396, 212, 292, 215, 1283, 182, 260, 196, 280, 231, 223]	0.1591160220994475	0 jcm2	WL 385 - high density	52
16833	[243, 478, 320, 252, 268, 244, 807, 255, 378, 226, 391, 257, 244, 441, 302, 257, 291, 236, 260, 196, 208, 192, 287, 346, 321, 208, 180, 275, 288]	0.1580110497237569	0 jcm2	WL 385 - high density	56
16834	[398, 231, 445, 335, 289, 252, 232, 249, 254, 377, 242, 246, 270, 241, 223, 246, 331, 188, 224, 478, 256, 267, 305, 188, 767, 192, 218, 251, 283]	0.1546961325966851	0 jcm2	WL 385 - high density	60
16835	[287, 237, 266, 271, 233, 228, 244, 241, 380, 330, 759, 241, 477, 247, 269, 262, 253, 425, 247, 174, 262, 256, 278, 588, 277, 854, 337]	0.1469613259668508	0 jcm2	WL 385 - high density	64
16836	[286, 241, 226, 419, 253, 531, 254, 247, 736, 223, 230, 255, 242, 452, 192, 264, 251, 220, 921, 245, 310, 268, 308, 167, 180, 312]	0.1370165745856353	0 jcm2	WL 385 - high density	68
16837	[509, 677, 422, 235, 256, 180, 271, 246, 223, 259, 271, 359, 201, 242, 266, 212, 462, 212, 234, 254, 246, 313]	0.1270718232044199	0 jcm2	WL 385 - high density	72
16838	[511, 656, 459, 313, 204, 243, 256, 262, 283, 334, 206, 437, 263, 238, 522, 216, 245, 252, 185, 340]	0.1171270718232044	0 jcm2	WL 385 - high density	76
16839	[609, 515, 346, 251, 223, 476, 474, 196, 237, 252, 217, 285, 437, 246, 196, 235, 213, 372, 264, 465]	0.1027624309392265	0 jcm2	WL 385 - high density	80
16840	[575, 517, 233, 461, 216, 232, 310, 243, 264, 358, 232, 168, 251, 273, 179, 298, 228, 223]	0.092817679558011	0 jcm2	WL 385 - high density	84
16841	[563, 243, 246, 251, 586, 239, 324, 452, 213, 241, 222, 180, 156]	0.0817679558011049	0 jcm2	WL 385 - high density	88
16842	[556, 252, 411, 455, 483, 196, 247, 270, 384, 379, 113, 395, 227]	0.0729281767955801	0 jcm2	WL 385 - high density	92
16843	[581, 251, 456, 257, 424, 353, 192, 651, 156, 246]	0.0629834254143646	0 jcm2	WL 385 - high density	96
16844	[416, 616, 330, 230, 235, 205, 229, 241, 300, 469, 181, 249]	0.0607734806629834	0 jcm2	WL 385 - high density	100
16845	[392, 279, 278, 635, 267, 232, 227, 249, 172]	0.0585635359116022	0 jcm2	WL 385 - high density	104
16846	[406, 482, 307, 287, 230, 698, 266, 177, 186, 179, 101]	0.0563535911602209	0 jcm2	WL 385 - high density	108
16847	[451, 303, 284, 276, 147, 227, 747, 257, 155, 229, 174]	0.0530386740331491	0 jcm2	WL 385 - high density	112
16848	[423, 252, 296, 227, 271, 228, 128, 245]	0.0541436464088397	0 jcm2	WL 385 - high density	116
16849	[437, 290, 230, 261, 262, 203, 289, 220, 185]	0.0541436464088397	0 jcm2	WL 385 - high density	120
16850	[443, 303, 245, 209, 280, 267, 239, 269, 228, 865]	0.0563535911602209	0 jcm2	WL 385 - high density	124
16851	[462, 289, 266, 235, 206, 283, 258, 267, 424, 266, 132]	0.0574585635359116	0 jcm2	WL 385 - high density	128
16852	[451, 294, 204, 254, 228, 292, 228, 485, 223, 275, 256, 308, 227]	0.0574585635359116	0 jcm2	WL 385 - high density	132
16853	[451, 246, 299, 259, 203, 308, 201, 254, 232]	0.0552486187845303	0 jcm2	WL 385 - high density	136
16854	[459, 249, 276, 247, 299, 260, 269, 237, 216]	0.0497237569060773	0 jcm2	WL 385 - high density	140
16855	[457, 257, 276, 287, 266, 246, 136, 479]	0.0464088397790055	0 jcm2	WL 385 - high density	144
16856	[461, 282, 266, 249, 151, 259]	0.041988950276243	0 jcm2	WL 385 - high density	148
16857	[463, 290, 278, 151, 95, 291, 216, 141, 233, 219]	0.0408839779005524	0 jcm2	WL 385 - high density	152
16858	[480, 277, 274, 202, 200]	0.0397790055248618	0 jcm2	WL 385 - high density	156
16859	[476, 261, 267, 188, 291, 228, 247, 229]	0.0441988950276243	0 jcm2	WL 385 - high density	160
16860	[294, 525, 283, 297, 426, 250, 202]	0.0453038674033149	0 jcm2	WL 385 - high density	164
16861	[302, 252, 276, 262, 737, 480, 246, 239, 120, 210]	0.0464088397790055	0 jcm2	WL 385 - high density	168
16862	[273, 704, 278, 241, 241, 202, 252, 247, 283, 95, 243]	0.0441988950276243	0 jcm2	WL 385 - high density	172
16863	[280, 283, 275, 230, 263, 173]	0.0441988950276243	0 jcm2	WL 385 - high density	176
16864	[468, 309, 291, 237, 237, 416]	0.0419889502762431	0 jcm2	WL 385 - high density	180
16865	[302, 299, 414, 269, 442, 224, 255]	0.0353591160220994	0 jcm2	WL 385 - high density	184
16866	[432, 305, 292, 404, 243, 161, 192, 240]	0.0375690607734806	0 jcm2	WL 385 - high density	188
16867	[415, 277, 282, 351, 274]	0.0386740331491712	0 jcm2	WL 385 - high density	192
16868	[401, 325, 301, 266, 161, 219, 239, 158]	0.0386740331491712	0 jcm2	WL 385 - high density	196
16869	[275, 306, 419, 269, 143, 160, 218]	0.03646408839779	0 jcm2	WL 385 - high density	200
16870	[267, 310, 363, 272, 166, 275, 134]	0.0353591160220994	0 jcm2	WL 385 - high density	204
16871	[299, 275, 269, 210, 306, 317]	0.0320441988950276	0 jcm2	WL 385 - high density	208
16872	[300, 256, 282, 140]	0.0287292817679558	0 jcm2	WL 385 - high density	212
16873	[485, 289, 544, 282, 346]	0.0265193370165745	0 jcm2	WL 385 - high density	216
16874	[464, 683, 284, 341]	0.0232044198895027	0 jcm2	WL 385 - high density	220
16875	[454, 837, 269, 106, 301]	0.0243093922651933	0 jcm2	WL 385 - high density	224
16876	[273, 282, 513]	0.0243093922651933	0 jcm2	WL 385 - high density	228
16877	[299, 318, 280, 305, 310]	0.0276243093922651	0 jcm2	WL 385 - high density	232
16878	[282, 314, 257, 299, 531]	0.0287292817679558	0 jcm2	WL 385 - high density	236
16879	[285, 263, 255, 351, 334, 208, 221]	0.0353591160220994	0 jcm2	WL 385 - high density	240
16880	[296, 240, 236, 161, 118, 199]	0.03646408839779	0 jcm2	WL 385 - high density	244
16881	[263, 348, 245, 269, 517, 102, 112, 224, 195]	0.0386740331491712	0 jcm2	WL 385 - high density	248
16882	[274, 269, 269, 545, 197, 218]	0.0375690607734806	0 jcm2	WL 385 - high density	252
16883	[277, 266, 540, 243, 156, 272, 217]	0.0375690607734806	0 jcm2	WL 385 - high density	256
16884	[306, 309, 253, 488, 227, 207]	0.03646408839779	0 jcm2	WL 385 - high density	260
16885	[278, 300, 466, 262, 232, 284]	0.0397790055248618	0 jcm2	WL 385 - high density	264
16886	[462, 264, 284, 246, 231, 211, 237, 303]	0.0386740331491712	0 jcm2	WL 385 - high density	268
16887	[300, 278, 258, 192, 233, 218, 149, 500, 181]	0.0408839779005524	0 jcm2	WL 385 - high density	272
16888	[274, 262, 303, 228, 221, 296]	0.0441988950276243	0 jcm2	WL 385 - high density	276
16889	[610, 283, 287, 305, 301, 311, 214, 656]	0.0430939226519337	0 jcm2	WL 385 - high density	280
16890	[533, 248, 284, 282, 255, 279, 213, 700, 116]	0.0419889502762431	0 jcm2	WL 385 - high density	284
16891	[521, 293, 230, 285, 266, 220, 312]	0.0441988950276243	0 jcm2	WL 385 - high density	288
16892	[516, 286, 219, 279, 281, 296, 200, 246]	0.0430939226519337	0 jcm2	WL 385 - high density	292
16893	[539, 286, 265, 308, 222, 321, 226, 120]	0.0386740331491712	0 jcm2	WL 385 - high density	296
16894	[556, 281, 282, 284, 290, 294, 332]	0.0375690607734806	0 jcm2	WL 385 - high density	300
16895	[562, 275, 295, 346, 310]	0.03646408839779	0 jcm2	WL 385 - high density	304
16896	[564, 286, 371, 261, 253, 285]	0.0342541436464088	0 jcm2	WL 385 - high density	308
16897	[555, 306, 277, 367, 254, 248, 290]	0.030939226519337	0 jcm2	WL 385 - high density	312
16898	[549, 293, 260, 242, 382, 211]	0.0298342541436464	0 jcm2	WL 385 - high density	316
16899	[577, 261, 256, 330]	0.030939226519337	0 jcm2	WL 385 - high density	320
16900	[563, 269, 265, 342]	0.0320441988950276	0 jcm2	WL 385 - high density	324
16901	[567, 256, 393, 122, 340, 386, 216]	0.030939226519337	0 jcm2	WL 385 - high density	328
16902	[551, 259, 385, 328, 111, 253, 254, 345]	0.0331491712707182	0 jcm2	WL 385 - high density	332
16903	[561, 281, 390, 362, 320]	0.0353591160220994	0 jcm2	WL 385 - high density	336
16904	[274, 573, 718, 366, 98, 80]	0.0342541436464088	0 jcm2	WL 385 - high density	340
16905	[271, 574, 82, 374, 348, 881]	0.0320441988950276	0 jcm2	WL 385 - high density	344
16906	[597, 282, 399, 82, 372, 962]	0.0342541436464088	0 jcm2	WL 385 - high density	348
16907	[285, 963, 361, 85, 367, 363]	0.0320441988950276	0 jcm2	WL 385 - high density	352
16908	[274, 345, 89, 376, 909, 264, 368]	0.0287292817679558	0 jcm2	WL 385 - high density	356
16909	[277, 362, 91, 307]	0.0276243093922651	0 jcm2	WL 385 - high density	360
16910	[272, 377, 94]	0.0265193370165745	0 jcm2	WL 385 - high density	364
16911	[283, 384, 91, 389, 385]	0.0254143646408839	0 jcm2	WL 385 - high density	368
16912	[282, 370, 107, 341, 408]	0.0320441988950276	0 jcm2	WL 385 - high density	372
16913	[261, 349, 371, 464, 115, 153]	0.0375690607734806	0 jcm2	WL 385 - high density	376
16914	[243, 450, 369, 345, 308, 171, 479, 184, 139, 432]	0.0353591160220994	0 jcm2	WL 385 - high density	380
16915	[354, 317, 458, 111, 378, 145, 355, 163]	0.0342541436464088	0 jcm2	WL 385 - high density	384
16916	[362, 457, 145]	0.0320441988950276	0 jcm2	WL 385 - high density	388
16917	[365, 376, 400, 271]	0.0276243093922651	0 jcm2	WL 385 - high density	392
16918	[347, 309, 165, 426]	0.0276243093922651	0 jcm2	WL 385 - high density	396
16919	[365, 497, 363, 375, 141, 375]	0.0331491712707182	0 jcm2	WL 385 - high density	400
16920	[430, 174, 377, 127, 347, 146, 381, 703]	0.03646408839779	0 jcm2	WL 385 - high density	404
16921	[405, 175, 711, 347, 362, 188, 453, 136]	0.0386740331491712	0 jcm2	WL 385 - high density	408
16922	[394, 369, 660, 345, 450, 342, 140]	0.0386740331491712	0 jcm2	WL 385 - high density	412
16923	[623, 335, 341, 339, 519, 463]	0.03646408839779	0 jcm2	WL 385 - high density	416
16924	[352, 616, 352, 223, 333, 222]	0.0353591160220994	0 jcm2	WL 385 - high density	420
16925	[231, 610, 356, 210, 350, 223]	0.0353591160220994	0 jcm2	WL 385 - high density	424
16926	[344, 642, 500, 198, 242, 351, 112]	0.0353591160220994	0 jcm2	WL 385 - high density	428
16927	[467, 326, 214, 154, 195, 323, 135]	0.0375690607734806	0 jcm2	WL 385 - high density	432
16928	[439, 302, 243, 154, 169, 313]	0.0397790055248618	0 jcm2	WL 385 - high density	436
16929	[432, 310, 295, 194, 150, 166, 116, 106]	0.0397790055248618	0 jcm2	WL 385 - high density	440
16930	[435, 294, 226, 185, 147, 135, 299, 121]	0.0375690607734806	0 jcm2	WL 385 - high density	444
16931	[427, 289, 273, 225, 174, 177, 97]	0.0397790055248618	0 jcm2	WL 385 - high density	448
16932	[420, 248, 298, 277, 203]	0.0397790055248618	0 jcm2	WL 385 - high density	452
16933	[410, 248, 280, 246, 281, 166, 152, 117]	0.0375690607734806	0 jcm2	WL 385 - high density	456
16934	[244, 281, 270, 278, 155, 212, 141, 241]	0.0342541436464088	0 jcm2	WL 385 - high density	460
16935	[287, 281, 280, 255, 202, 211]	0.0353591160220994	0 jcm2	WL 385 - high density	464
16936	[282, 257, 276, 199]	0.0342541436464088	0 jcm2	WL 385 - high density	468
16937	[816, 270, 227, 289, 276, 239]	0.030939226519337	0 jcm2	WL 385 - high density	472
16938	[754, 261, 241, 333, 291, 203, 165]	0.0243093922651933	0 jcm2	WL 385 - high density	476
16939	[256, 217, 658, 282, 234]	0.0198895027624309	0 jcm2	WL 385 - high density	480
16940	[451, 310, 506]	0.0070175438596491	0 jcm2	WL 385 - high density	0
16941	[473]	0.0081871345029239	0 jcm2	WL 385 - high density	4
16942	[383, 577]	0.0140350877192982	0 jcm2	WL 385 - high density	8
16943	[438]	0.0198830409356725	0 jcm2	WL 385 - high density	12
16944	[476, 409, 470, 279, 566]	0.0339181286549707	0 jcm2	WL 385 - high density	16
16945	[461, 468, 398, 321, 667, 500, 575, 600]	0.0514619883040935	0 jcm2	WL 385 - high density	20
16946	[638, 579, 496, 551, 419, 503, 357, 448, 439, 290, 453, 441, 569]	0.0725146198830409	0 jcm2	WL 385 - high density	24
16947	[535, 407, 655, 370, 453, 522, 443, 483, 556, 480, 465, 369, 519, 528, 369, 488, 628]	0.0900584795321637	0 jcm2	WL 385 - high density	28
16948	[470, 448, 507, 605, 486, 504, 564, 428, 400, 500, 278, 344, 576, 535, 404, 393, 545, 430, 489]	0.1017543859649122	0 jcm2	WL 385 - high density	32
16949	[471, 477, 506, 526, 616, 433, 437, 369, 275, 381, 573, 384, 580, 215, 487, 209, 212, 284, 355, 281]	0.1029239766081871	0 jcm2	WL 385 - high density	36
16950	[497, 478, 454, 540, 356, 585, 273, 251, 383, 518, 358, 213, 235, 245, 193, 194, 208, 382]	0.1087719298245614	0 jcm2	WL 385 - high density	40
16951	[465, 355, 344, 344, 341, 216, 217, 262, 321, 264, 219, 218, 354, 197]	0.1099415204678362	0 jcm2	WL 385 - high density	44
16952	[557, 291, 277, 422, 468, 486, 248, 269, 282, 243, 257, 395, 335, 378, 207, 183, 517, 739, 528, 397, 348, 148]	0.1146198830409356	0 jcm2	WL 385 - high density	48
16953	[736, 562, 266, 260, 335, 279, 238, 281, 275, 430, 345, 243, 221, 256, 271, 260, 232, 222, 250, 389]	0.1146198830409356	0 jcm2	WL 385 - high density	52
16954	[740, 233, 274, 269, 291, 392, 322, 265, 257, 232, 276, 450, 295, 226, 753, 251, 165, 440, 295, 310, 217, 214, 167, 657]	0.119298245614035	0 jcm2	WL 385 - high density	56
16955	[752, 448, 410, 279, 306, 217, 338, 294, 289, 240, 277, 198, 323, 397, 234, 690, 547, 196]	0.1099415204678362	0 jcm2	WL 385 - high density	60
16956	[433, 807, 265, 315, 286, 214, 231, 161, 165, 284, 203, 258, 338, 173, 162, 554, 117, 221]	0.0994152046783625	0 jcm2	WL 385 - high density	64
16957	[380, 294, 215, 314, 242, 321, 235, 307, 200, 191, 813, 538, 114, 327]	0.0830409356725146	0 jcm2	WL 385 - high density	68
16958	[237, 297, 324, 483, 303, 330, 404, 207, 280, 224, 173]	0.0748538011695906	0 jcm2	WL 385 - high density	72
16959	[561, 311, 225, 320, 237, 197, 257, 187, 322, 375]	0.0748538011695906	0 jcm2	WL 385 - high density	76
16960	[496, 319, 238, 333, 268, 216, 315, 197, 193, 115, 259]	0.0807017543859649	0 jcm2	WL 385 - high density	80
16961	[325, 514, 317, 408, 326, 239, 218, 276, 264, 254, 204, 193, 316, 221, 354, 321, 194, 707]	0.0888888888888888	0 jcm2	WL 385 - high density	84
16962	[482, 230, 225, 341, 480, 295, 229, 308, 200, 185, 652, 276, 374, 553, 196, 184, 459, 188, 168]	0.0900584795321637	0 jcm2	WL 385 - high density	88
16963	[479, 339, 499, 240, 247, 290, 480, 701, 161, 216, 265, 195, 363, 184, 314, 127, 733, 181]	0.0970760233918128	0 jcm2	WL 385 - high density	92
16964	[733, 447, 469, 307, 227, 250, 220, 253, 488, 208, 157]	0.0947368421052631	0 jcm2	WL 385 - high density	96
16965	[705, 461, 304, 377, 258, 247, 510, 272, 173, 318, 175, 246, 207, 161, 167, 545, 502]	0.095906432748538	0 jcm2	WL 385 - high density	100
16966	[701, 459, 294, 492, 253, 629, 311, 415, 545, 509, 479, 365, 285, 199, 138, 186]	0.0970760233918128	0 jcm2	WL 385 - high density	104
16967	[368, 597, 407, 297, 566, 288, 472, 345, 238, 214, 326, 522, 701, 467, 549, 534, 190, 663, 117, 197]	0.1029239766081871	0 jcm2	WL 385 - high density	108
16968	[539, 395, 296, 446, 266, 238, 467, 195, 479, 274, 196, 407, 486, 274, 133, 732, 103, 219, 186]	0.0982456140350877	0 jcm2	WL 385 - high density	112
16969	[546, 371, 272, 447, 441, 417, 330, 192, 355, 266, 268, 246, 500, 186, 193, 191]	0.0935672514619883	0 jcm2	WL 385 - high density	116
16970	[542, 430, 447, 373, 366, 251, 297, 208, 492, 195, 344, 385, 204]	0.0888888888888888	0 jcm2	WL 385 - high density	120
16971	[548, 438, 368, 405, 261, 460, 352, 280, 228, 282, 529, 336]	0.0830409356725146	0 jcm2	WL 385 - high density	124
16972	[523, 415, 442, 346, 252, 566, 370, 294, 272, 450, 237, 172, 490, 229, 359, 220]	0.0748538011695906	0 jcm2	WL 385 - high density	128
16973	[442, 406, 440, 331, 356, 371, 488, 248, 225, 210, 339, 831, 239, 191]	0.0771929824561403	0 jcm2	WL 385 - high density	132
16974	[410, 416, 349, 252, 381, 358, 243, 844, 216]	0.07953216374269	0 jcm2	WL 385 - high density	136
16975	[342, 470, 340, 230, 365, 197, 277, 221, 266, 469, 307, 348, 263, 329, 276]	0.0760233918128654	0 jcm2	WL 385 - high density	140
16976	[358, 210, 296, 330, 263, 463, 440, 563, 181, 191, 235, 636, 501, 247]	0.0830409356725146	0 jcm2	WL 385 - high density	144
16977	[334, 303, 366, 340, 531, 207, 470, 229, 227, 773, 208, 215, 198]	0.0912280701754385	0 jcm2	WL 385 - high density	148
16978	[769, 355, 411, 541, 646, 290, 218, 346, 277, 236, 347, 201, 196, 201, 441, 241, 315, 243, 240, 271]	0.087719298245614	0 jcm2	WL 385 - high density	152
16979	[748, 347, 336, 467, 223, 225, 259, 356, 590, 408, 650, 264, 204, 391, 218, 296]	0.0912280701754385	0 jcm2	WL 385 - high density	156
16980	[724, 348, 345, 278, 217, 218, 464, 394, 396, 219, 265, 205]	0.0900584795321637	0 jcm2	WL 385 - high density	160
16981	[699, 443, 382, 363, 240, 392, 178, 446, 233, 286, 280, 240, 199, 231, 424, 451, 347]	0.0830409356725146	0 jcm2	WL 385 - high density	164
16982	[702, 376, 468, 242, 560, 310, 221, 289, 362, 217, 271, 442]	0.0783625730994152	0 jcm2	WL 385 - high density	168
16983	[723, 330, 404, 230, 240, 369, 241, 246, 366, 206, 161, 211, 202, 206]	0.0771929824561403	0 jcm2	WL 385 - high density	172
16984	[426, 229, 303, 246, 241, 194, 124, 409, 350, 418, 364, 228]	0.0690058479532163	0 jcm2	WL 385 - high density	176
16985	[441, 404, 337, 233, 353, 244, 602, 228, 303, 356, 271]	0.0678362573099415	0 jcm2	WL 385 - high density	180
16986	[571, 365, 421, 428, 419, 397, 293, 228, 255, 292]	0.0631578947368421	0 jcm2	WL 385 - high density	184
16987	[330, 390, 196, 224, 151, 311, 215, 427, 380, 275, 562]	0.0619883040935672	0 jcm2	WL 385 - high density	188
16988	[343, 377, 428, 229, 369, 177, 227, 127, 221, 497]	0.0631578947368421	0 jcm2	WL 385 - high density	192
16989	[442, 365, 239, 531, 339, 180, 742, 237, 345, 183, 195]	0.0619883040935672	0 jcm2	WL 385 - high density	196
16990	[497, 437, 324, 217, 237, 182, 235, 710, 342, 561, 218, 457]	0.0608187134502924	0 jcm2	WL 385 - high density	200
16991	[322, 435, 240, 200, 470, 215, 249, 319, 372]	0.0666666666666666	0 jcm2	WL 385 - high density	204
16992	[452, 361, 234, 188, 224, 425, 238, 259, 291, 401]	0.0654970760233918	0 jcm2	WL 385 - high density	208
16993	[380, 367, 419, 258, 256, 262, 225, 165, 355, 776, 217, 256, 209, 203, 459]	0.0631578947368421	0 jcm2	WL 385 - high density	212
16994	[437, 457, 419, 255, 420, 239, 194, 723, 218, 270]	0.0666666666666666	0 jcm2	WL 385 - high density	216
16995	[570, 413, 418, 453, 247, 305, 238, 219, 236, 213]	0.071345029239766	0 jcm2	WL 385 - high density	220
16996	[575, 437, 322, 255, 486, 221, 237, 253, 253, 232, 198, 368]	0.0725146198830409	0 jcm2	WL 385 - high density	224
16997	[570, 431, 455, 240, 586, 279, 279, 334, 1033, 194, 218, 243, 197, 239]	0.0818713450292397	0 jcm2	WL 385 - high density	228
16998	[638, 431, 289, 231, 423, 577, 461, 246, 567, 206, 265, 178, 203, 195, 465, 289]	0.0888888888888889	0 jcm2	WL 385 - high density	232
16999	[658, 460, 553, 536, 307, 1012, 222, 498, 229, 164, 227, 461, 212, 234, 238, 210, 211, 269]	0.0982456140350877	0 jcm2	WL 385 - high density	236
17000	[676, 558, 484, 452, 497, 221, 422, 234, 238, 186, 190, 1053, 195, 194, 463, 702]	0.1029239766081871	0 jcm2	WL 385 - high density	240
17001	[536, 688, 421, 246, 222, 449, 564, 209, 442, 483, 1081, 270, 248, 236, 181, 527, 300, 640, 250, 185]	0.1040935672514619	0 jcm2	WL 385 - high density	244
17002	[715, 537, 544, 411, 239, 237, 1015, 451, 242, 425, 408, 197, 566, 235, 340, 185, 263, 179]	0.1052631578947368	0 jcm2	WL 385 - high density	248
17003	[535, 433, 1007, 485, 266, 239, 283, 251, 233, 389, 167, 523, 256, 224, 497, 143, 429]	0.1064327485380117	0 jcm2	WL 385 - high density	252
17004	[378, 1008, 306, 317, 580, 253, 500, 489, 603, 258, 502, 234, 458, 242, 145, 192, 236, 173, 360]	0.1052631578947368	0 jcm2	WL 385 - high density	256
17005	[450, 301, 257, 456, 988, 491, 268, 222, 229, 516, 328, 356, 222, 210, 242, 554, 150]	0.1005847953216374	0 jcm2	WL 385 - high density	260
17006	[264, 261, 488, 927, 332, 288, 309, 250, 493, 327, 246, 305, 219, 558, 304, 163, 152, 200, 437]	0.1029239766081871	0 jcm2	WL 385 - high density	264
17007	[423, 279, 273, 964, 257, 258, 281, 278, 245, 226, 336, 639, 157, 246]	0.0994152046783626	0 jcm2	WL 385 - high density	268
17008	[497, 475, 267, 262, 461, 224, 197, 253, 258, 260, 975, 433, 247, 302, 657, 211, 348, 190, 298]	0.1005847953216374	0 jcm2	WL 385 - high density	272
17009	[446, 260, 241, 306, 309, 245, 615, 967, 364, 159, 501, 398, 566, 193, 516, 181]	0.0970760233918128	0 jcm2	WL 385 - high density	276
17010	[784, 470, 240, 413, 947, 272, 235, 179, 258, 495, 454, 263, 297, 298, 170, 619, 560, 265]	0.0982456140350877	0 jcm2	WL 385 - high density	280
17011	[779, 501, 233, 624, 459, 278, 398, 236, 264, 960, 274, 351, 198, 318, 206, 615]	0.0982456140350877	0 jcm2	WL 385 - high density	284
17012	[539, 655, 248, 462, 278, 248, 265, 406, 253, 263, 954, 435, 183, 820, 237]	0.1052631578947368	0 jcm2	WL 385 - high density	288
17013	[456, 357, 389, 331, 257, 495, 637, 252, 411, 249, 265, 403, 238, 196, 978, 280, 227, 144, 569]	0.1040935672514619	0 jcm2	WL 385 - high density	292
17014	[610, 924, 516, 526, 245, 458, 338, 297, 257, 360, 422, 240, 254, 412, 571, 210, 211, 342, 275, 149, 192, 230]	0.1064327485380117	0 jcm2	WL 385 - high density	296
17015	[623, 928, 253, 426, 259, 495, 421, 373, 270, 299, 337, 596, 542, 325, 227, 225, 245]	0.1099415204678362	0 jcm2	WL 385 - high density	300
17016	[484, 599, 461, 937, 466, 354, 546, 269, 255, 361, 395, 354, 273, 337, 375, 233, 143, 274]	0.1157894736842105	0 jcm2	WL 385 - high density	304
17017	[606, 448, 396, 933, 347, 465, 339, 530, 551, 235, 260, 287, 213, 320, 296, 242, 299, 137]	0.1122807017543859	0 jcm2	WL 385 - high density	308
17018	[586, 411, 380, 353, 254, 423, 269, 274, 360, 925, 271, 277, 220, 236, 262, 577, 261, 174, 149, 352, 205, 565, 156, 484]	0.1181286549707602	0 jcm2	WL 385 - high density	312
17019	[606, 927, 401, 372, 273, 246, 282, 448, 473, 274, 259, 364, 205, 274, 221, 225, 529, 158, 200]	0.1169590643274853	0 jcm2	WL 385 - high density	316
17020	[404, 417, 901, 557, 600, 708, 259, 246, 289, 417, 381, 226, 257, 286, 227, 215, 129, 150, 383, 255, 165, 192]	0.1169590643274854	0 jcm2	WL 385 - high density	320
17021	[435, 416, 281, 235, 902, 260, 621, 393, 531, 318, 212, 385, 145, 156, 305, 702, 102]	0.1122807017543859	0 jcm2	WL 385 - high density	324
17022	[423, 281, 413, 418, 235, 256, 424, 386, 233, 811, 713, 271, 206, 362, 232, 109, 400, 153]	0.1111111111111111	0 jcm2	WL 385 - high density	328
17023	[567, 569, 269, 417, 401, 255, 354, 783, 404, 420, 258, 399, 235, 394, 205, 833, 192, 536, 276, 404]	0.1099415204678362	0 jcm2	WL 385 - high density	332
17024	[754, 561, 274, 345, 405, 241, 250, 293, 215, 403, 442, 396, 227, 223, 806, 98, 431, 436]	0.1157894736842105	0 jcm2	WL 385 - high density	336
17025	[713, 412, 299, 355, 260, 345, 415, 251, 350, 250, 474, 373, 417, 251, 214, 438, 509, 277, 205, 210, 349]	0.1181286549707602	0 jcm2	WL 385 - high density	340
17026	[698, 306, 319, 258, 321, 409, 522, 423, 261, 424, 383, 227, 377, 173, 219, 316, 408, 269, 245, 798, 559, 183]	0.1204678362573099	0 jcm2	WL 385 - high density	344
17027	[528, 305, 256, 416, 323, 267, 300, 270, 367, 271, 197, 371, 383, 461, 590, 743, 279, 162, 393, 149]	0.1216374269005848	0 jcm2	WL 385 - high density	348
17028	[521, 501, 538, 296, 451, 369, 245, 279, 269, 362, 392, 423, 344, 278, 233, 261, 361, 289, 284, 398, 278, 744]	0.1169590643274853	0 jcm2	WL 385 - high density	352
17029	[481, 286, 276, 274, 276, 333, 429, 353, 404, 344, 211, 254, 386, 265, 230, 121, 244, 275, 262]	0.1169590643274853	0 jcm2	WL 385 - high density	356
17030	[410, 288, 353, 415, 247, 367, 271, 276, 449, 278, 411, 325, 282, 524, 370, 252, 400]	0.1157894736842105	0 jcm2	WL 385 - high density	360
17031	[454, 399, 380, 258, 480, 358, 411, 465, 261, 282, 376, 267, 256, 247, 221, 292, 136, 227, 270, 504, 390, 354]	0.1146198830409356	0 jcm2	WL 385 - high density	364
17032	[528, 271, 407, 279, 218, 354, 234, 218, 351, 247, 278, 372, 200, 241, 446, 167, 267, 431, 756]	0.1157894736842105	0 jcm2	WL 385 - high density	368
17033	[464, 260, 264, 230, 240, 431, 300, 839, 197, 343, 362, 184, 279, 329, 254, 528, 233, 355, 263, 668, 180]	0.1181286549707602	0 jcm2	WL 385 - high density	372
17034	[318, 278, 612, 240, 420, 276, 266, 228, 198, 264, 281, 282, 838, 421, 186, 510, 541, 119, 312, 99]	0.1111111111111111	0 jcm2	WL 385 - high density	376
17035	[472, 296, 258, 645, 253, 263, 248, 199, 264, 293, 348, 579, 798, 316, 145, 458, 170, 129, 193]	0.1134502923976608	0 jcm2	WL 385 - high density	380
17036	[606, 469, 317, 245, 181, 273, 260, 631, 421, 229, 484, 252, 358, 468, 215, 367]	0.1111111111111111	0 jcm2	WL 385 - high density	384
17037	[615, 446, 242, 330, 262, 227, 223, 470, 295, 171, 440, 266, 237, 374, 325, 200, 859, 653, 206, 108, 224]	0.1111111111111111	0 jcm2	WL 385 - high density	388
17038	[650, 256, 311, 760, 281, 400, 161, 297, 331, 384, 300, 380, 682, 242, 502, 509, 358, 439, 181]	0.1099415204678362	0 jcm2	WL 385 - high density	392
17039	[625, 790, 677, 295, 358, 258, 259, 169, 332, 453, 438, 326, 425, 261, 248, 265, 214, 400, 262, 221]	0.1157894736842105	0 jcm2	WL 385 - high density	396
17040	[626, 793, 252, 340, 293, 358, 648, 322, 277, 274, 401, 365, 168, 454, 570, 466, 249, 260]	0.1157894736842105	0 jcm2	WL 385 - high density	400
17041	[801, 614, 229, 280, 325, 453, 246, 522, 301, 398, 380, 243, 378, 421, 442, 161, 265, 224, 676, 128, 243]	0.1181286549707602	0 jcm2	WL 385 - high density	404
17042	[793, 391, 283, 391, 306, 375, 304, 512, 534, 235, 709, 465, 231, 219, 525, 669, 406, 167, 316, 242, 158]	0.1134502923976608	0 jcm2	WL 385 - high density	408
17043	[785, 415, 443, 376, 295, 288, 416, 246, 379, 287, 547, 396, 268, 299, 194, 338, 341, 676, 364, 151, 215]	0.1122807017543859	0 jcm2	WL 385 - high density	412
17044	[425, 783, 459, 338, 295, 369, 262, 301, 280, 273, 269, 477, 377, 695, 296, 366]	0.1111111111111111	0 jcm2	WL 385 - high density	416
17045	[684, 757, 422, 491, 365, 414, 255, 387, 258, 212, 246, 264, 306, 372, 687, 353, 268]	0.1076023391812865	0 jcm2	WL 385 - high density	420
17046	[417, 488, 356, 249, 267, 768, 251, 249, 655, 445, 192, 364, 350, 233, 668, 241, 830, 336, 287, 431]	0.1052631578947368	0 jcm2	WL 385 - high density	424
17047	[378, 748, 431, 492, 291, 346, 254, 264, 369, 183, 243, 334, 245, 340, 286, 354, 254, 153]	0.1122807017543859	0 jcm2	WL 385 - high density	428
17048	[426, 513, 438, 748, 489, 288, 326, 233, 652, 219, 277, 275, 346, 320, 225, 368, 321, 361, 221]	0.1146198830409356	0 jcm2	WL 385 - high density	432
17049	[709, 440, 415, 617, 473, 233, 337, 323, 266, 322, 829, 278, 238, 185, 197, 446, 223, 193, 381, 185, 345, 378]	0.1146198830409356	0 jcm2	WL 385 - high density	436
17050	[695, 425, 334, 283, 603, 378, 366, 462, 250, 370, 202, 278, 828, 526, 207, 527, 212, 244, 207]	0.1181286549707602	0 jcm2	WL 385 - high density	440
17051	[683, 350, 409, 452, 233, 279, 342, 472, 281, 267, 236, 365, 391, 545, 224, 204, 256, 195, 620, 578]	0.119298245614035	0 jcm2	WL 385 - high density	444
17052	[664, 467, 487, 406, 504, 355, 232, 274, 358, 305, 224, 441, 207, 586, 114, 291, 362, 249, 297, 448, 671]	0.1122807017543859	0 jcm2	WL 385 - high density	448
17053	[585, 409, 450, 497, 366, 570, 298, 458, 261, 419, 207, 362, 512, 279, 272, 179, 225, 333, 385, 644]	0.1169590643274853	0 jcm2	WL 385 - high density	452
17054	[599, 444, 394, 364, 507, 278, 388, 283, 367, 431, 496, 208, 251, 207, 520, 205]	0.1157894736842105	0 jcm2	WL 385 - high density	456
17055	[415, 468, 658, 502, 367, 345, 280, 207, 328, 214, 364, 233, 409, 188, 307, 233, 432, 369, 194, 285, 192, 295, 482]	0.1157894736842105	0 jcm2	WL 385 - high density	460
17056	[427, 353, 651, 423, 278, 354, 278, 204, 211, 479, 422, 331, 272, 199, 276, 368, 430, 311, 243]	0.1204678362573099	0 jcm2	WL 385 - high density	464
17057	[425, 352, 402, 463, 299, 214, 531, 640, 306, 318, 201, 342, 383, 224, 252, 220, 263, 268, 171, 379, 227]	0.1333333333333333	0 jcm2	WL 385 - high density	468
17058	[421, 390, 349, 669, 358, 218, 195, 258, 318, 397, 258, 269, 566, 284, 345, 293, 287, 402, 297, 222, 224, 223, 155, 426]	0.1333333333333333	0 jcm2	WL 385 - high density	472
17059	[442, 652, 494, 371, 330, 427, 317, 291, 290, 422, 294, 410, 340, 250, 222, 445, 175, 322, 284, 384, 216, 238, 187, 223, 152, 747, 195]	0.1111111111111111	0 jcm2	WL 385 - high density	476
17060	[423, 305, 392, 386, 444, 337, 248, 226, 284, 406, 220, 225, 249, 387, 379, 337, 207, 355, 147, 288, 286, 293, 236]	0.0865497076023392	0 jcm2	WL 385 - high density	480
17061	[156]	0.0049079754601227	0 jcm2	WL 385 - high density	0
17062	[317, 148]	0.0085889570552147	0 jcm2	WL 385 - high density	4
17063	[158]	0.0147239263803681	0 jcm2	WL 385 - high density	8
17064	[144, 445, 306]	0.0196319018404908	0 jcm2	WL 385 - high density	12
17065	[482, 729, 460, 145, 625]	0.0282208588957055	0 jcm2	WL 385 - high density	16
17066	[486, 574, 736, 469, 151]	0.0453987730061349	0 jcm2	WL 385 - high density	20
17067	[482, 563, 724, 415, 518, 606, 147, 256, 502]	0.0613496932515337	0 jcm2	WL 385 - high density	24
17068	[554, 458, 719, 650, 553, 448, 539, 487, 543, 277, 623, 415, 165, 681, 542]	0.0773006134969325	0 jcm2	WL 385 - high density	28
17069	[542, 699, 533, 455, 617, 542, 486, 645, 251, 581, 386, 607, 531, 168, 626, 483]	0.1042944785276073	0 jcm2	WL 385 - high density	32
17070	[546, 593, 702, 505, 455, 539, 629, 503, 637, 436, 522, 434, 337, 490, 156, 390, 668, 624]	0.1226993865030674	0 jcm2	WL 385 - high density	36
17071	[537, 612, 492, 468, 702, 561, 608, 461, 440, 610, 444, 494, 611, 333, 585, 369, 622, 633, 582, 173, 504, 672, 273, 674, 576, 448, 163]	0.1398773006134969	0 jcm2	WL 385 - high density	40
17072	[562, 644, 559, 658, 461, 575, 476, 702, 483, 517, 618, 602, 495, 573, 334, 663, 394, 476, 481, 348, 589, 377, 324, 152]	0.1521472392638037	0 jcm2	WL 385 - high density	44
17073	[509, 357, 583, 613, 471, 693, 569, 491, 647, 488, 301, 388, 587, 523, 460, 618, 408, 626, 524, 571, 583, 280, 400, 404, 300, 230, 383, 222, 166]	0.1656441717791411	0 jcm2	WL 385 - high density	48
17074	[502, 497, 560, 613, 465, 659, 493, 692, 573, 362, 521, 286, 399, 579, 231, 230, 343, 382, 289, 461, 353, 207, 639, 605, 176, 270]	0.1717791411042944	0 jcm2	WL 385 - high density	52
17075	[564, 707, 514, 532, 365, 470, 629, 652, 660, 508, 471, 373, 508, 411, 213, 216, 591, 247, 293, 326, 229, 340, 386, 176, 273, 454, 287, 259, 622]	0.1766871165644172	0 jcm2	WL 385 - high density	56
17076	[559, 368, 699, 313, 497, 526, 283, 365, 290, 506, 453, 342, 218, 238, 299, 265, 246, 330, 288, 409, 642, 684, 246, 104, 181, 380, 670, 326, 163, 236, 224, 118]	0.1730061349693251	0 jcm2	WL 385 - high density	60
17077	[546, 694, 520, 332, 613, 317, 350, 531, 321, 290, 335, 329, 354, 361, 289, 530, 351, 330, 410, 317, 426, 222, 395, 214, 353, 375, 181, 651]	0.1766871165644171	0 jcm2	WL 385 - high density	64
17078	[550, 502, 327, 315, 358, 335, 340, 381, 340, 280, 683, 310, 320, 614, 401, 308, 390, 211, 212, 331, 285, 413, 572, 217, 305, 363]	0.1791411042944785	0 jcm2	WL 385 - high density	68
17079	[549, 512, 356, 346, 376, 314, 536, 605, 322, 340, 295, 675, 323, 295, 244, 239, 260, 220, 349, 273, 251, 245, 207, 313, 382, 324, 626, 336, 222]	0.1705521472392638	0 jcm2	WL 385 - high density	72
17080	[532, 490, 563, 316, 517, 287, 319, 675, 254, 342, 340, 338, 608, 320, 343, 275, 335, 254, 250, 213, 384, 541, 267, 276, 367, 293, 397, 323, 162, 120, 200]	0.1644171779141104	0 jcm2	WL 385 - high density	76
17081	[537, 556, 655, 539, 384, 316, 355, 329, 320, 594, 300, 326, 333, 253, 601, 294, 210, 578, 255, 299, 251, 172, 200, 419, 122]	0.161963190184049	0 jcm2	WL 385 - high density	80
17082	[689, 550, 314, 377, 315, 320, 301, 237, 332, 328, 335, 248, 200, 183, 267, 486, 386, 338, 467, 178, 242, 403, 109]	0.1558282208588957	0 jcm2	WL 385 - high density	84
17083	[665, 312, 392, 513, 354, 320, 353, 302, 217, 471, 365, 403, 227, 239, 307, 244, 281, 342, 289, 371, 533, 352, 170, 323]	0.1435582822085889	0 jcm2	WL 385 - high density	88
17084	[386, 525, 300, 321, 350, 649, 287, 299, 649, 335, 233, 258, 281, 299, 284, 400, 221, 236, 279, 246, 171, 331, 231, 276]	0.1337423312883436	0 jcm2	WL 385 - high density	92
17085	[303, 318, 283, 286, 630, 345, 398, 358, 259, 269, 273, 372, 531, 305, 194, 167, 340, 703, 290, 224, 113]	0.1263803680981595	0 jcm2	WL 385 - high density	96
17086	[631, 420, 304, 277, 340, 299, 328, 266, 380, 529, 260, 207, 394, 316, 179, 314, 418]	0.1214723926380368	0 jcm2	WL 385 - high density	100
17087	[399, 625, 319, 301, 279, 296, 338, 304, 309, 325, 318, 202, 256, 267, 238, 334, 162]	0.1190184049079754	0 jcm2	WL 385 - high density	104
17088	[300, 385, 308, 374, 289, 312, 267, 274, 299, 307, 252, 648, 232, 226, 176, 262, 339, 356, 89, 195]	0.1177914110429448	0 jcm2	WL 385 - high density	108
17089	[277, 371, 283, 259, 299, 392, 249, 336, 303, 256, 228, 311, 227, 390, 163, 173, 214, 345, 134, 269, 154, 182]	0.1116564417177914	0 jcm2	WL 385 - high density	112
17090	[402, 340, 405, 342, 263, 265, 239, 254, 337, 218, 328, 286, 378, 219, 183, 240, 267, 167, 307, 147]	0.1030674846625766	0 jcm2	WL 385 - high density	116
17091	[350, 362, 315, 352, 315, 260, 559, 230, 216, 176, 174, 170]	0.0944785276073619	0 jcm2	WL 385 - high density	120
17092	[577, 548, 379, 251, 323, 227, 277, 240, 365, 179]	0.0834355828220859	0 jcm2	WL 385 - high density	124
17093	[550, 300, 530, 296, 237, 224, 437, 386, 392, 346, 412, 224, 211]	0.0711656441717791	0 jcm2	WL 385 - high density	128
17094	[538, 565, 289, 337, 348, 238, 400, 354, 399, 253, 380, 360, 223]	0.0699386503067484	0 jcm2	WL 385 - high density	132
17095	[551, 493, 340, 260, 276, 290, 253, 406, 219, 241]	0.0711656441717791	0 jcm2	WL 385 - high density	136
17096	[538, 291, 518, 335, 222, 243, 333, 437, 346, 156, 123]	0.0711656441717791	0 jcm2	WL 385 - high density	140
17097	[516, 279, 324, 497, 294, 315, 249, 470, 235, 409, 318]	0.0674846625766871	0 jcm2	WL 385 - high density	144
17098	[531, 508, 272, 284, 310, 248, 470, 327, 346, 350, 140, 134, 305]	0.0699386503067484	0 jcm2	WL 385 - high density	148
17099	[517, 466, 269, 331, 317, 247, 307, 409, 200, 128]	0.0674846625766871	0 jcm2	WL 385 - high density	152
17100	[483, 284, 275, 438, 281, 368, 240, 450, 302, 124, 589, 520]	0.0638036809815951	0 jcm2	WL 385 - high density	156
17101	[498, 255, 484, 324, 510, 257, 284, 138, 165]	0.060122699386503	0 jcm2	WL 385 - high density	160
17102	[492, 501, 265, 494, 272, 263, 367, 303]	0.0625766871165644	0 jcm2	WL 385 - high density	164
17103	[495, 487, 471, 271, 279, 363, 237, 260, 309, 702]	0.0625766871165644	0 jcm2	WL 385 - high density	168
17104	[478, 473, 558, 718, 350, 261, 227, 444, 268, 229, 267, 315]	0.0625766871165644	0 jcm2	WL 385 - high density	172
17105	[467, 487, 710, 487, 297, 289, 191, 381, 1011, 182, 371, 136]	0.0674846625766871	0 jcm2	WL 385 - high density	176
17106	[457, 682, 240, 221, 207, 189, 225, 315, 189]	0.0674846625766871	0 jcm2	WL 385 - high density	180
17107	[469, 456, 662, 400, 203, 267, 242, 160, 167, 147, 284, 227]	0.0662576687116564	0 jcm2	WL 385 - high density	184
17108	[456, 654, 257, 128, 240, 248, 210, 224, 210, 285]	0.0613496932515337	0 jcm2	WL 385 - high density	188
17109	[453, 649, 278, 493, 660, 244, 238, 228, 270, 89, 164]	0.0650306748466257	0 jcm2	WL 385 - high density	192
17110	[439, 252, 308, 669, 237, 441, 168, 292]	0.0638036809815951	0 jcm2	WL 385 - high density	196
17111	[441, 322, 289, 274, 254, 240, 376, 658, 326, 369, 131, 310]	0.0638036809815951	0 jcm2	WL 385 - high density	200
17112	[437, 591, 286, 248, 350, 234, 289, 251, 146, 327, 424]	0.0625766871165644	0 jcm2	WL 385 - high density	204
17113	[437, 275, 300, 595, 275, 339, 194, 429, 274, 142]	0.0638036809815951	0 jcm2	WL 385 - high density	208
17114	[450, 278, 269, 249, 363, 199, 379, 310, 163, 151]	0.060122699386503	0 jcm2	WL 385 - high density	212
17115	[291, 304, 335, 290, 252, 235, 153, 476, 333]	0.0552147239263803	0 jcm2	WL 385 - high density	216
17116	[274, 272, 235, 292, 376, 151, 171, 221, 230]	0.0552147239263803	0 jcm2	WL 385 - high density	220
17117	[276, 256, 236, 250, 365, 171, 138]	0.0588957055214723	0 jcm2	WL 385 - high density	224
17118	[296, 381, 369, 455, 248, 270, 241, 241, 269, 183]	0.0650306748466257	0 jcm2	WL 385 - high density	228
17119	[522, 319, 242, 650, 248, 285, 249, 344, 222, 220, 353, 297, 154]	0.0662576687116564	0 jcm2	WL 385 - high density	232
17120	[507, 315, 635, 581, 241, 293, 467, 341, 410, 335, 211, 236, 181, 244]	0.0723926380368098	0 jcm2	WL 385 - high density	236
17121	[501, 510, 653, 283, 315, 337, 487, 239, 193, 187]	0.0736196319018405	0 jcm2	WL 385 - high density	240
17122	[490, 510, 438, 518, 286, 329, 236, 324, 382, 468, 188, 158]	0.0760736196319018	0 jcm2	WL 385 - high density	244
17123	[415, 533, 505, 539, 280, 442, 344, 335, 183, 181, 396]	0.0785276073619632	0 jcm2	WL 385 - high density	248
17124	[402, 279, 523, 300, 303, 417, 651, 280, 227, 398, 329, 157, 187, 164, 227]	0.0834355828220859	0 jcm2	WL 385 - high density	252
17125	[283, 315, 316, 666, 358, 275, 561, 367, 195, 182, 172, 344, 297, 276, 451, 146]	0.0822085889570552	0 jcm2	WL 385 - high density	256
17126	[432, 320, 278, 478, 298, 409, 395, 172, 323, 165, 289, 171, 246, 150]	0.0834355828220859	0 jcm2	WL 385 - high density	260
17127	[348, 266, 315, 288, 305, 404, 416, 368, 170, 171, 321]	0.0785276073619632	0 jcm2	WL 385 - high density	264
17128	[342, 286, 293, 302, 398, 270, 414, 466, 434, 257, 182, 328]	0.0687116564417177	0 jcm2	WL 385 - high density	268
17129	[442, 308, 272, 299, 358, 312, 398, 576, 173, 363, 440]	0.0650306748466257	0 jcm2	WL 385 - high density	272
17130	[438, 288, 304, 314, 267, 178, 422, 372]	0.0674846625766871	0 jcm2	WL 385 - high density	276
17131	[452, 290, 308, 266, 339, 314, 368, 179, 575, 603, 157]	0.0711656441717791	0 jcm2	WL 385 - high density	280
17132	[404, 289, 345, 308, 265, 325, 279, 579, 401, 595, 165, 345, 322]	0.0748466257668711	0 jcm2	WL 385 - high density	284
17133	[587, 423, 650, 588, 302, 274, 300, 168, 273, 358, 162, 238, 308, 281, 357]	0.0822085889570552	0 jcm2	WL 385 - high density	288
17134	[611, 573, 630, 272, 401, 260, 318, 268, 169, 247, 257, 178, 429, 388]	0.0822085889570552	0 jcm2	WL 385 - high density	292
17135	[610, 451, 625, 622, 282, 276, 448, 165, 169, 298, 358, 259, 188, 291]	0.0785276073619632	0 jcm2	WL 385 - high density	296
17136	[627, 473, 650, 307, 586, 469, 272, 181, 462, 156, 287]	0.0699386503067484	0 jcm2	WL 385 - high density	300
17137	[661, 450, 385, 298, 230, 673, 170, 313, 154, 451]	0.0650306748466257	0 jcm2	WL 385 - high density	304
17138	[472, 399, 247, 298, 317, 171, 167, 366]	0.0576687116564417	0 jcm2	WL 385 - high density	308
17139	[480, 287, 404, 281, 292, 274, 209, 166, 409, 284]	0.056441717791411	0 jcm2	WL 385 - high density	312
17140	[484, 376, 280, 293, 353, 227, 182, 175]	0.0515337423312883	0 jcm2	WL 385 - high density	316
17141	[385, 279, 291, 364, 164, 197, 262, 133, 75, 164]	0.056441717791411	0 jcm2	WL 385 - high density	320
17142	[520, 323, 300, 373, 212, 158]	0.0588957055214723	0 jcm2	WL 385 - high density	324
17143	[316, 288, 346, 505, 305, 532, 415, 556, 245, 170, 175, 180]	0.060122699386503	0 jcm2	WL 385 - high density	328
17144	[465, 297, 282, 341, 340, 392, 181, 360, 175, 244, 224, 436]	0.0576687116564417	0 jcm2	WL 385 - high density	332
17145	[455, 268, 281, 330, 175, 171, 392, 247, 190]	0.0625766871165644	0 jcm2	WL 385 - high density	336
17146	[442, 368, 276, 226, 249, 172, 877, 319]	0.0687116564417177	0 jcm2	WL 385 - high density	340
17147	[422, 288, 230, 826, 223, 375, 171, 268, 662, 253]	0.0711656441717791	0 jcm2	WL 385 - high density	344
17148	[332, 414, 510, 276, 261, 522, 285, 798, 300, 174, 176, 451, 184, 208, 420, 769, 443]	0.0736196319018405	0 jcm2	WL 385 - high density	348
17149	[478, 403, 318, 338, 342, 269, 256, 811, 166, 228, 405, 166, 213, 122]	0.0809815950920245	0 jcm2	WL 385 - high density	352
17150	[452, 402, 310, 267, 285, 821, 172, 196, 927, 168, 405]	0.0846625766871165	0 jcm2	WL 385 - high density	356
17151	[416, 310, 397, 988, 414, 305, 255, 294, 278, 180, 404, 165, 230, 429]	0.0797546012269938	0 jcm2	WL 385 - high density	360
17152	[403, 284, 344, 944, 387, 343, 619, 295, 417, 253, 173, 806, 156]	0.0760736196319018	0 jcm2	WL 385 - high density	364
17153	[406, 928, 575, 341, 277, 276, 275, 390, 172, 817, 174, 348, 415]	0.0785276073619632	0 jcm2	WL 385 - high density	368
17154	[937, 555, 405, 339, 270, 277, 391, 265, 816, 442, 211]	0.0846625766871165	0 jcm2	WL 385 - high density	372
17155	[413, 276, 552, 305, 966, 364, 392, 185, 247, 165, 544, 241, 261]	0.0883435582822086	0 jcm2	WL 385 - high density	376
17156	[422, 316, 264, 279, 344, 481, 369, 265, 248, 248, 320, 556, 464, 177, 108, 342, 264, 406, 150]	0.0920245398773006	0 jcm2	WL 385 - high density	380
17157	[429, 414, 260, 292, 356, 325, 553, 322, 244, 225, 448, 180, 480, 346, 286, 389]	0.0957055214723926	0 jcm2	WL 385 - high density	384
17158	[432, 411, 322, 527, 276, 294, 347, 260, 533, 281, 366, 563, 191, 592, 482, 401]	0.0969325153374233	0 jcm2	WL 385 - high density	388
17159	[431, 443, 273, 348, 269, 238, 288, 529, 343, 248, 302, 177, 302, 522]	0.0907975460122699	0 jcm2	WL 385 - high density	392
17160	[438, 470, 539, 331, 317, 305, 260, 585, 247, 266, 343, 379, 182, 512]	0.0944785276073619	0 jcm2	WL 385 - high density	396
17161	[457, 442, 485, 544, 243, 280, 473, 323, 333, 303, 257, 190, 618, 313]	0.0957055214723926	0 jcm2	WL 385 - high density	400
17162	[501, 454, 295, 444, 505, 232, 325, 353, 405, 328, 349, 241, 177, 547, 237, 260, 321, 451, 304]	0.0993865030674846	0 jcm2	WL 385 - high density	404
17163	[524, 445, 506, 448, 343, 305, 360, 237, 381, 222, 181, 408, 390, 251, 284, 167, 179]	0.101840490797546	0 jcm2	WL 385 - high density	408
17164	[483, 524, 454, 312, 443, 343, 232, 393, 237, 220, 345, 175, 378, 284, 158, 320, 310]	0.1042944785276073	0 jcm2	WL 385 - high density	412
17165	[524, 500, 326, 301, 472, 448, 220, 309, 356, 231, 180, 229, 299, 166, 323, 365]	0.0969325153374233	0 jcm2	WL 385 - high density	416
17166	[521, 297, 332, 449, 258, 223, 465, 313, 283, 354, 303, 175, 211, 322, 335, 198]	0.0932515337423312	0 jcm2	WL 385 - high density	420
17167	[329, 434, 514, 284, 483, 223, 207, 193, 168, 381, 194, 273, 189]	0.0920245398773006	0 jcm2	WL 385 - high density	424
17168	[441, 293, 337, 269, 466, 299, 298, 224, 205, 181, 256, 283, 182, 195]	0.0871165644171779	0 jcm2	WL 385 - high density	428
17169	[444, 333, 273, 283, 305, 223, 353, 217, 493, 269, 206, 241, 179, 385, 155, 334]	0.0834355828220859	0 jcm2	WL 385 - high density	432
17170	[475, 435, 335, 271, 293, 308, 201, 219, 513, 178, 275, 181]	0.0834355828220859	0 jcm2	WL 385 - high density	436
17171	[463, 329, 462, 261, 306, 296, 217, 281, 221, 529, 185, 178, 275]	0.0846625766871165	0 jcm2	WL 385 - high density	440
17172	[336, 455, 442, 293, 271, 261, 528, 233, 218, 181, 297, 364, 270]	0.0883435582822085	0 jcm2	WL 385 - high density	444
17173	[334, 459, 432, 482, 543, 267, 276, 222, 227, 295, 279, 254, 170, 182, 360]	0.0969325153374233	0 jcm2	WL 385 - high density	448
17174	[503, 448, 440, 345, 297, 265, 528, 267, 376, 295, 272, 303, 222, 177, 185, 287, 449, 327, 436]	0.1067484662576687	0 jcm2	WL 385 - high density	452
17175	[457, 513, 449, 350, 327, 281, 287, 262, 382, 345, 229, 271, 178, 303, 275, 234, 300, 259, 355]	0.105521472392638	0 jcm2	WL 385 - high density	456
17176	[451, 453, 346, 319, 305, 281, 335, 288, 238, 217, 300, 279, 271, 428, 187, 289, 412, 359, 273, 165, 704]	0.1042944785276073	0 jcm2	WL 385 - high density	460
17177	[347, 352, 443, 290, 324, 440, 264, 269, 277, 211, 235, 167]	0.0993865030674846	0 jcm2	WL 385 - high density	464
17178	[464, 349, 308, 452, 299, 363, 277, 225, 281, 179, 308, 183, 261, 258]	0.0969325153374233	0 jcm2	WL 385 - high density	468
17179	[457, 443, 330, 329, 280, 334, 257, 250, 271, 290, 297, 183, 452, 166, 387]	0.0907975460122699	0 jcm2	WL 385 - high density	472
17180	[465, 301, 300, 345, 449, 286, 279, 237, 609, 190, 171, 290, 328, 272, 414, 525, 192]	0.0760736196319018	0 jcm2	WL 385 - high density	476
17181	[461, 281, 340, 440, 287, 297, 283, 192, 237, 205, 543, 175, 241, 286, 201, 324]	0.0588957055214723	0 jcm2	WL 385 - high density	480
17182	[]	0.0	0 jcm2	WL 385 - high density	0
17183	[]	0.0	0 jcm2	WL 385 - high density	4
17184	[]	0.0034482758620689	0 jcm2	WL 385 - high density	8
17185	[]	0.0068965517241379	0 jcm2	WL 385 - high density	12
17186	[518, 300]	0.0103448275862068	0 jcm2	WL 385 - high density	16
17187	[475, 332]	0.0172413793103448	0 jcm2	WL 385 - high density	20
17188	[457, 316]	0.0241379310344827	0 jcm2	WL 385 - high density	24
17189	[465, 277, 458, 604]	0.0258620689655172	0 jcm2	WL 385 - high density	28
17190	[608, 275, 476, 505]	0.0344827586206896	0 jcm2	WL 385 - high density	32
17191	[609, 457, 232]	0.0482758620689655	0 jcm2	WL 385 - high density	36
17192	[253, 455, 600, 461, 611, 521, 693]	0.0620689655172413	0 jcm2	WL 385 - high density	40
17193	[498, 265, 313, 367, 335, 313, 346, 378, 157, 336]	0.0775862068965517	0 jcm2	WL 385 - high density	44
17194	[443, 300, 272, 316, 359, 323, 408, 573, 327, 370, 260, 125]	0.0982758620689655	0 jcm2	WL 385 - high density	48
17195	[523, 430, 288, 293, 313, 333, 275, 250, 261, 280, 151, 580, 658]	0.1086206896551724	0 jcm2	WL 385 - high density	52
17196	[313, 484, 428, 353, 317, 284, 317, 291, 272, 305, 204, 563, 288, 945, 520]	0.1172413793103448	0 jcm2	WL 385 - high density	56
17197	[372, 457, 300, 527, 280, 313, 307, 336, 257, 346, 252, 249, 906]	0.1310344827586206	0 jcm2	WL 385 - high density	60
17198	[435, 281, 325, 394, 328, 293, 271, 355, 304, 365, 518, 374, 474, 447, 380]	0.1293103448275862	0 jcm2	WL 385 - high density	64
17199	[321, 396, 285, 300, 233, 270, 369, 402, 332, 397, 226, 881, 515, 320, 373, 330, 412, 230, 567, 304]	0.1155172413793103	0 jcm2	WL 385 - high density	68
17200	[518, 307, 528, 226, 357, 236, 291, 292, 222, 330, 466, 98]	0.1034482758620689	0 jcm2	WL 385 - high density	72
17201	[320, 537, 400, 308, 325, 533, 335]	0.0896551724137931	0 jcm2	WL 385 - high density	76
17202	[338, 517, 424, 368, 249, 333]	0.0655172413793103	0 jcm2	WL 385 - high density	80
17203	[414, 351, 500, 442, 286, 234, 255]	0.0586206896551724	0 jcm2	WL 385 - high density	84
17204	[404, 287, 526, 326, 267, 438]	0.0603448275862069	0 jcm2	WL 385 - high density	88
17205	[285, 453, 372, 233, 315, 338, 535, 197]	0.0655172413793103	0 jcm2	WL 385 - high density	92
17206	[422, 304, 486, 284, 292, 293, 352, 225]	0.0672413793103448	0 jcm2	WL 385 - high density	96
17207	[347, 506, 485, 303, 300, 172, 209, 295, 542]	0.0758620689655172	0 jcm2	WL 385 - high density	100
17208	[403, 480, 257, 360, 293, 354, 312, 271]	0.0741379310344827	0 jcm2	WL 385 - high density	104
17209	[419, 463, 361, 400, 284, 164, 176, 314, 363, 160, 370]	0.0724137931034482	0 jcm2	WL 385 - high density	108
17210	[486, 373, 312, 373, 369, 390, 199]	0.0724137931034482	0 jcm2	WL 385 - high density	112
17211	[432, 469, 376, 861, 401, 222, 204]	0.0706896551724138	0 jcm2	WL 385 - high density	116
17212	[815, 396, 417, 344, 461, 350, 206, 307, 147]	0.0620689655172413	0 jcm2	WL 385 - high density	120
17213	[774, 413, 341, 407, 237, 527, 172]	0.0603448275862069	0 jcm2	WL 385 - high density	124
17214	[760, 423, 246, 274, 265, 439]	0.0603448275862069	0 jcm2	WL 385 - high density	128
17215	[301, 239, 317, 280, 610, 179]	0.0672413793103448	0 jcm2	WL 385 - high density	132
17216	[231, 265, 268, 453, 427, 208, 183]	0.0775862068965517	0 jcm2	WL 385 - high density	136
17217	[337, 457, 322, 405, 263, 285, 279, 321, 228, 342, 188, 272, 205]	0.0896551724137931	0 jcm2	WL 385 - high density	140
17218	[409, 307, 412, 445, 260, 349, 273, 407, 192, 291, 371, 317, 173]	0.093103448275862	0 jcm2	WL 385 - high density	144
17219	[269, 287, 331, 455, 272, 392, 349, 437, 326, 377, 387, 481, 157]	0.1017241379310344	0 jcm2	WL 385 - high density	148
17220	[257, 275, 309, 264, 327, 286, 471, 126]	0.0913793103448275	0 jcm2	WL 385 - high density	152
17221	[313, 254, 273, 480, 390, 263, 331, 273, 201, 149, 107, 124]	0.0810344827586207	0 jcm2	WL 385 - high density	156
17222	[463, 264, 337, 353, 225, 574, 289]	0.0672413793103448	0 jcm2	WL 385 - high density	160
17223	[302, 331, 433, 235, 324, 248, 139]	0.0655172413793103	0 jcm2	WL 385 - high density	164
17224	[435, 311, 242, 329, 337]	0.0568965517241379	0 jcm2	WL 385 - high density	168
17225	[299, 252, 300, 228, 425, 178, 411]	0.0568965517241379	0 jcm2	WL 385 - high density	172
17226	[317, 226, 222, 285, 278, 177, 436]	0.0568965517241379	0 jcm2	WL 385 - high density	176
17227	[307, 301, 227, 269, 231, 180, 86]	0.0586206896551724	0 jcm2	WL 385 - high density	180
17228	[293, 290, 310, 496, 177, 255, 218]	0.0586206896551724	0 jcm2	WL 385 - high density	184
17229	[296, 292, 304, 214, 172, 146]	0.0620689655172413	0 jcm2	WL 385 - high density	188
17230	[307, 509, 291, 221, 491, 243, 544]	0.0655172413793103	0 jcm2	WL 385 - high density	192
17231	[301, 477, 491, 291, 279, 269, 183, 494, 255]	0.0672413793103448	0 jcm2	WL 385 - high density	196
17232	[306, 291, 302, 240, 161, 281, 249, 544, 120]	0.0706896551724137	0 jcm2	WL 385 - high density	200
17233	[301, 294, 270, 288, 266, 249, 188, 612]	0.0706896551724138	0 jcm2	WL 385 - high density	204
17234	[317, 288, 277, 253, 348, 206, 500, 275]	0.0706896551724138	0 jcm2	WL 385 - high density	208
17235	[301, 305, 333, 287, 484, 235, 282]	0.0655172413793103	0 jcm2	WL 385 - high density	212
17236	[321, 315, 270, 279, 228, 529, 257, 199, 202]	0.0637931034482758	0 jcm2	WL 385 - high density	216
17237	[304, 267, 309, 241, 186, 321]	0.0655172413793103	0 jcm2	WL 385 - high density	220
17238	[263, 205, 272, 281, 340, 680, 242]	0.0620689655172413	0 jcm2	WL 385 - high density	224
17239	[322, 272, 252, 218, 511, 307, 596, 118, 270]	0.0568965517241379	0 jcm2	WL 385 - high density	228
17240	[609, 275, 549, 271, 231]	0.0586206896551724	0 jcm2	WL 385 - high density	232
17241	[292, 540, 259, 261, 188, 112]	0.0568965517241379	0 jcm2	WL 385 - high density	236
17242	[518, 331, 234, 269, 297, 248, 229]	0.0586206896551724	0 jcm2	WL 385 - high density	240
17243	[298, 473, 267, 261, 268, 268]	0.0637931034482758	0 jcm2	WL 385 - high density	244
17244	[263, 308, 306, 254, 278, 524, 278, 262, 112, 154]	0.0637931034482758	0 jcm2	WL 385 - high density	248
17245	[287, 356, 260, 252, 315, 263, 144, 410]	0.0620689655172413	0 jcm2	WL 385 - high density	252
17246	[331, 335, 274, 310, 262, 242]	0.0603448275862069	0 jcm2	WL 385 - high density	256
17247	[237, 299, 266, 238, 325, 135]	0.0534482758620689	0 jcm2	WL 385 - high density	260
17248	[277, 298, 247, 274, 321]	0.05	0 jcm2	WL 385 - high density	264
17249	[318, 278, 238, 344, 189, 252]	0.0482758620689655	0 jcm2	WL 385 - high density	268
17250	[295, 325, 264, 230, 238, 114]	0.0448275862068965	0 jcm2	WL 385 - high density	272
17251	[286, 315, 268, 315, 299]	0.046551724137931	0 jcm2	WL 385 - high density	276
17252	[316, 282, 306, 260]	0.0482758620689655	0 jcm2	WL 385 - high density	280
17253	[290, 307, 284, 224, 178, 334]	0.05	0 jcm2	WL 385 - high density	284
17254	[311, 281, 274, 346, 235, 155, 143]	0.0482758620689655	0 jcm2	WL 385 - high density	288
17255	[330, 284, 224, 270, 187, 322, 448]	0.0517241379310344	0 jcm2	WL 385 - high density	292
17256	[292, 227, 256, 304]	0.05	0 jcm2	WL 385 - high density	296
17257	[345, 210, 288, 284, 291, 98]	0.046551724137931	0 jcm2	WL 385 - high density	300
17258	[480, 324, 278, 287, 220]	0.0448275862068965	0 jcm2	WL 385 - high density	304
17259	[337, 292, 221, 291, 650]	0.0517241379310344	0 jcm2	WL 385 - high density	308
17260	[288, 600, 242, 287, 344, 277]	0.0534482758620689	0 jcm2	WL 385 - high density	312
17261	[309, 288, 283, 476, 319, 310, 622, 115]	0.0551724137931034	0 jcm2	WL 385 - high density	316
17262	[332, 276, 288, 327, 265, 104, 365]	0.0517241379310344	0 jcm2	WL 385 - high density	320
17263	[331, 469, 266, 274, 120, 334]	0.0534482758620689	0 jcm2	WL 385 - high density	324
17264	[323, 276, 281]	0.0482758620689655	0 jcm2	WL 385 - high density	328
17265	[329, 273, 275, 334, 278, 390, 118]	0.046551724137931	0 jcm2	WL 385 - high density	332
17266	[295, 283, 415, 324, 234]	0.0448275862068965	0 jcm2	WL 385 - high density	336
17267	[426, 322, 300, 278, 239, 326]	0.046551724137931	0 jcm2	WL 385 - high density	340
17268	[321, 288, 603, 270, 384]	0.0413793103448275	0 jcm2	WL 385 - high density	344
17269	[280, 317, 278, 614]	0.0396551724137931	0 jcm2	WL 385 - high density	348
17270	[326, 306, 282, 651]	0.0362068965517241	0 jcm2	WL 385 - high density	352
17271	[331, 272, 293, 113]	0.0362068965517241	0 jcm2	WL 385 - high density	356
17272	[330, 279, 215, 271]	0.0379310344827586	0 jcm2	WL 385 - high density	360
17273	[330, 211, 308, 271, 119]	0.0413793103448275	0 jcm2	WL 385 - high density	364
17274	[312, 272, 278, 222, 109]	0.043103448275862	0 jcm2	WL 385 - high density	368
17275	[328, 268, 245, 241, 205, 631]	0.0448275862068965	0 jcm2	WL 385 - high density	372
17276	[241, 310, 238, 254, 247]	0.043103448275862	0 jcm2	WL 385 - high density	376
17277	[317, 250, 268, 210, 255]	0.0396551724137931	0 jcm2	WL 385 - high density	380
17278	[325, 265, 301, 239]	0.0362068965517241	0 jcm2	WL 385 - high density	384
17279	[284, 246, 328]	0.0344827586206896	0 jcm2	WL 385 - high density	388
17280	[257, 260, 276, 337]	0.0327586206896551	0 jcm2	WL 385 - high density	392
17281	[262, 278, 324, 301]	0.0293103448275862	0 jcm2	WL 385 - high density	396
17282	[364, 278, 319, 241]	0.0310344827586206	0 jcm2	WL 385 - high density	400
17283	[256, 343]	0.0310344827586206	0 jcm2	WL 385 - high density	404
17284	[335, 253, 337, 287]	0.0293103448275862	0 jcm2	WL 385 - high density	408
17285	[345, 254, 298, 320]	0.0275862068965517	0 jcm2	WL 385 - high density	412
17286	[324, 243, 301]	0.0327586206896551	0 jcm2	WL 385 - high density	416
17287	[250, 341, 300]	0.0293103448275862	0 jcm2	WL 385 - high density	420
17288	[310, 253, 306, 336, 346]	0.0258620689655172	0 jcm2	WL 385 - high density	424
17289	[314, 280]	0.0241379310344827	0 jcm2	WL 385 - high density	428
17290	[324, 292]	0.0275862068965517	0 jcm2	WL 385 - high density	432
17291	[337, 299]	0.0241379310344827	0 jcm2	WL 385 - high density	436
17292	[342, 275, 288, 255, 455]	0.0275862068965517	0 jcm2	WL 385 - high density	440
17293	[344, 282, 259]	0.0327586206896551	0 jcm2	WL 385 - high density	444
17294	[267, 284, 324, 305]	0.0362068965517241	0 jcm2	WL 385 - high density	448
17295	[331, 305, 259, 258, 201]	0.0293103448275862	0 jcm2	WL 385 - high density	452
17296	[357, 283, 339, 303]	0.0293103448275862	0 jcm2	WL 385 - high density	456
17297	[339]	0.0241379310344827	0 jcm2	WL 385 - high density	460
17298	[356, 305, 306]	0.0206896551724137	0 jcm2	WL 385 - high density	464
17299	[338]	0.0206896551724137	0 jcm2	WL 385 - high density	468
17300	[277, 330, 1014]	0.0241379310344827	0 jcm2	WL 385 - high density	472
17301	[345, 290, 962, 571]	0.0189655172413793	0 jcm2	WL 385 - high density	476
17302	[249, 893, 257]	0.0172413793103448	0 jcm2	WL 385 - high density	480
17303	[276]	0.002	0 jcm2	WL 385 - high density	0
17304	[]	0.002	0 jcm2	WL 385 - high density	4
17305	[]	0.002	0 jcm2	WL 385 - high density	8
17306	[]	0.0	0 jcm2	WL 385 - high density	12
17307	[]	0.0	0 jcm2	WL 385 - high density	16
17308	[]	0.0	0 jcm2	WL 385 - high density	20
17309	[]	0.0	0 jcm2	WL 385 - high density	24
17310	[]	0.0	0 jcm2	WL 385 - high density	28
17311	[]	0.002	0 jcm2	WL 385 - high density	32
17312	[]	0.004	0 jcm2	WL 385 - high density	36
17313	[575]	0.004	0 jcm2	WL 385 - high density	40
17314	[551]	0.01	0 jcm2	WL 385 - high density	44
17315	[]	0.012	0 jcm2	WL 385 - high density	48
17316	[301, 308, 145]	0.01	0 jcm2	WL 385 - high density	52
17317	[346]	0.01	0 jcm2	WL 385 - high density	56
17318	[]	0.012	0 jcm2	WL 385 - high density	60
17319	[308]	0.01	0 jcm2	WL 385 - high density	64
17320	[583]	0.01	0 jcm2	WL 385 - high density	68
17321	[431, 223]	0.0139999999999999	0 jcm2	WL 385 - high density	72
17322	[206]	0.0139999999999999	0 jcm2	WL 385 - high density	76
17323	[156, 104]	0.016	0 jcm2	WL 385 - high density	80
17324	[147]	0.012	0 jcm2	WL 385 - high density	84
17325	[355, 194]	0.01	0 jcm2	WL 385 - high density	88
17326	[]	0.006	0 jcm2	WL 385 - high density	92
17327	[]	0.004	0 jcm2	WL 385 - high density	96
17328	[]	0.0	0 jcm2	WL 385 - high density	100
17329	[]	0.0	0 jcm2	WL 385 - high density	104
17330	[]	0.002	0 jcm2	WL 385 - high density	108
17331	[]	0.002	0 jcm2	WL 385 - high density	112
17332	[104]	0.004	0 jcm2	WL 385 - high density	116
17333	[]	0.006	0 jcm2	WL 385 - high density	120
17334	[233]	0.006	0 jcm2	WL 385 - high density	124
17335	[235]	0.006	0 jcm2	WL 385 - high density	128
17336	[]	0.006	0 jcm2	WL 385 - high density	132
17337	[243]	0.004	0 jcm2	WL 385 - high density	136
17338	[]	0.002	0 jcm2	WL 385 - high density	140
17339	[]	0.004	0 jcm2	WL 385 - high density	144
17340	[]	0.002	0 jcm2	WL 385 - high density	148
17341	[643]	0.002	0 jcm2	WL 385 - high density	152
17342	[]	0.002	0 jcm2	WL 385 - high density	156
17343	[]	0.004	0 jcm2	WL 385 - high density	160
17344	[]	0.002	0 jcm2	WL 385 - high density	164
17345	[136]	0.004	0 jcm2	WL 385 - high density	168
17346	[]	0.008	0 jcm2	WL 385 - high density	172
17347	[334]	0.01	0 jcm2	WL 385 - high density	176
17348	[338, 385]	0.012	0 jcm2	WL 385 - high density	180
17349	[344]	0.0139999999999999	0 jcm2	WL 385 - high density	184
17350	[302, 136]	0.012	0 jcm2	WL 385 - high density	188
17351	[306]	0.01	0 jcm2	WL 385 - high density	192
17352	[]	0.012	0 jcm2	WL 385 - high density	196
17353	[132]	0.016	0 jcm2	WL 385 - high density	200
17354	[583, 87]	0.022	0 jcm2	WL 385 - high density	204
17355	[457, 558, 615, 637]	0.028	0 jcm2	WL 385 - high density	208
17356	[350, 543, 326, 429]	0.034	0 jcm2	WL 385 - high density	212
17357	[528, 316, 353]	0.04	0 jcm2	WL 385 - high density	216
17358	[373, 295, 321, 346]	0.044	0 jcm2	WL 385 - high density	220
17359	[403, 293, 576, 341, 287]	0.046	0 jcm2	WL 385 - high density	224
17360	[555, 280, 375, 353, 266, 129]	0.048	0 jcm2	WL 385 - high density	228
17361	[517, 325, 198, 258, 561]	0.052	0 jcm2	WL 385 - high density	232
17362	[503, 535, 277, 201]	0.056	0 jcm2	WL 385 - high density	236
17363	[471, 327, 350, 314, 245, 243]	0.05	0 jcm2	WL 385 - high density	240
17364	[467, 342, 278, 263, 524, 299, 178]	0.044	0 jcm2	WL 385 - high density	244
17365	[434, 331, 459]	0.046	0 jcm2	WL 385 - high density	248
17366	[507, 337]	0.044	0 jcm2	WL 385 - high density	252
17367	[277, 274, 337, 483, 299]	0.044	0 jcm2	WL 385 - high density	256
17368	[296, 241, 306, 503, 131]	0.048	0 jcm2	WL 385 - high density	260
17369	[251, 283, 545, 356, 307, 606, 129]	0.058	0 jcm2	WL 385 - high density	264
17370	[266, 249, 366, 568, 608]	0.058	0 jcm2	WL 385 - high density	268
17371	[541, 524, 476, 253, 361, 594, 207]	0.064	0 jcm2	WL 385 - high density	272
17372	[541, 537, 586, 261, 614]	0.064	0 jcm2	WL 385 - high density	276
17373	[530, 319, 585, 297, 263, 474, 205, 136]	0.07	0 jcm2	WL 385 - high density	280
17374	[495, 314, 605, 318, 297, 289, 198]	0.066	0 jcm2	WL 385 - high density	284
17375	[509, 572, 297, 303, 270, 231, 319, 506]	0.068	0 jcm2	WL 385 - high density	288
17376	[562, 316, 215, 209, 277]	0.062	0 jcm2	WL 385 - high density	292
17377	[553, 213, 388, 169, 299, 264]	0.056	0 jcm2	WL 385 - high density	296
17378	[575, 186, 243, 179, 272]	0.052	0 jcm2	WL 385 - high density	300
17379	[558, 193, 226, 245]	0.052	0 jcm2	WL 385 - high density	304
17380	[548, 224, 203, 631, 168, 404]	0.044	0 jcm2	WL 385 - high density	308
17381	[350, 258, 187, 612, 181]	0.044	0 jcm2	WL 385 - high density	312
17382	[342, 240]	0.044	0 jcm2	WL 385 - high density	316
17383	[336, 363, 193, 417, 620]	0.036	0 jcm2	WL 385 - high density	320
17384	[222, 369, 635, 308]	0.03	0 jcm2	WL 385 - high density	324
17385	[631, 230]	0.03	0 jcm2	WL 385 - high density	328
17386	[117, 630]	0.022	0 jcm2	WL 385 - high density	332
17387	[99, 625]	0.016	0 jcm2	WL 385 - high density	336
17388	[630]	0.018	0 jcm2	WL 385 - high density	340
17389	[611]	0.02	0 jcm2	WL 385 - high density	344
17390	[230, 147, 630]	0.02	0 jcm2	WL 385 - high density	348
17391	[523, 376, 620]	0.022	0 jcm2	WL 385 - high density	352
17392	[532, 629]	0.032	0 jcm2	WL 385 - high density	356
17393	[621, 548]	0.036	0 jcm2	WL 385 - high density	360
17394	[515, 390, 346, 444, 169, 632]	0.034	0 jcm2	WL 385 - high density	364
17395	[439, 532, 154, 353, 638]	0.032	0 jcm2	WL 385 - high density	368
17396	[380, 434]	0.032	0 jcm2	WL 385 - high density	372
17397	[631]	0.026	0 jcm2	WL 385 - high density	376
17398	[571, 271]	0.024	0 jcm2	WL 385 - high density	380
17399	[561, 239, 249]	0.0279999999999999	0 jcm2	WL 385 - high density	384
17400	[534, 351, 285, 158]	0.032	0 jcm2	WL 385 - high density	388
17401	[553, 342, 313, 633]	0.038	0 jcm2	WL 385 - high density	392
17402	[546, 293, 622]	0.038	0 jcm2	WL 385 - high density	396
17403	[156, 253, 310, 308, 626]	0.034	0 jcm2	WL 385 - high density	400
17404	[100, 283, 628]	0.036	0 jcm2	WL 385 - high density	404
17405	[355, 180]	0.036	0 jcm2	WL 385 - high density	408
17406	[207, 403, 318, 616, 301]	0.03	0 jcm2	WL 385 - high density	412
17407	[413, 212, 418]	0.0279999999999999	0 jcm2	WL 385 - high density	416
17408	[228, 612]	0.0279999999999999	0 jcm2	WL 385 - high density	420
17409	[202, 618]	0.022	0 jcm2	WL 385 - high density	424
17410	[539, 611]	0.022	0 jcm2	WL 385 - high density	428
17411	[511, 608]	0.028	0 jcm2	WL 385 - high density	432
17412	[551, 468, 608]	0.03	0 jcm2	WL 385 - high density	436
17413	[442, 265, 610, 127, 313]	0.032	0 jcm2	WL 385 - high density	440
17414	[534, 143, 614]	0.034	0 jcm2	WL 385 - high density	444
17415	[509, 114, 605]	0.03	0 jcm2	WL 385 - high density	448
17416	[487, 147, 605]	0.024	0 jcm2	WL 385 - high density	452
17417	[607]	0.02	0 jcm2	WL 385 - high density	456
17418	[296, 607]	0.02	0 jcm2	WL 385 - high density	460
17419	[607]	0.022	0 jcm2	WL 385 - high density	464
17420	[247, 601, 129]	0.026	0 jcm2	WL 385 - high density	468
17421	[207, 561, 600, 299]	0.028	0 jcm2	WL 385 - high density	472
17422	[491, 233, 601]	0.026	0 jcm2	WL 385 - high density	476
17423	[485, 219, 595]	0.02	0 jcm2	WL 385 - high density	480
17424	[130]	0.0096385542168674	0 jcm2	WL 385 - high density	0
17425	[137, 273, 383]	0.0120481927710843	0 jcm2	WL 385 - high density	4
17426	[133, 259, 444, 456]	0.0180722891566265	0 jcm2	WL 385 - high density	8
17427	[251, 133]	0.0204819277108433	0 jcm2	WL 385 - high density	12
17428	[260, 143, 586, 417, 570]	0.0228915662650602	0 jcm2	WL 385 - high density	16
17429	[533, 137, 397]	0.0289156626506024	0 jcm2	WL 385 - high density	20
17430	[519, 143, 516, 550, 509]	0.0457831325301204	0 jcm2	WL 385 - high density	24
17431	[508, 525, 517, 529, 144, 124, 510, 484, 529]	0.0626506024096385	0 jcm2	WL 385 - high density	28
17432	[519, 504, 519, 494, 467, 517, 489, 477, 209, 134, 485, 469, 669, 506, 529, 601]	0.0843373493975903	0 jcm2	WL 385 - high density	32
17433	[457, 488, 485, 493, 505, 585, 461, 544, 413, 538, 148, 494, 525, 649, 590, 449, 308, 688, 305]	0.1180722891566265	0 jcm2	WL 385 - high density	36
17434	[544, 579, 649, 488, 413, 483, 522, 482, 636, 426, 340, 275, 593, 481, 337, 566, 308, 162, 690, 716, 285]	0.1421686746987951	0 jcm2	WL 385 - high density	40
17435	[632, 483, 615, 600, 512, 430, 513, 564, 482, 544, 291, 375, 614, 425, 311, 549, 165, 304, 288, 385, 797, 719, 245, 415, 564, 270, 288, 264, 587, 494, 558, 903, 380]	0.1662650602409638	0 jcm2	WL 385 - high density	44
17436	[650, 703, 559, 539, 584, 496, 498, 537, 469, 502, 227, 498, 557, 326, 150, 567, 575, 389, 422, 355, 247, 506, 232, 923, 362, 300, 583, 455, 307]	0.1927710843373494	0 jcm2	WL 385 - high density	48
17437	[509, 717, 632, 477, 524, 571, 619, 415, 526, 518, 294, 543, 382, 349, 491, 375, 501, 378, 216, 452, 295, 147, 206, 211, 446, 298, 359, 315, 564, 197, 262, 372, 514, 907, 301, 129]	0.2096385542168675	0 jcm2	WL 385 - high density	52
17438	[750, 627, 545, 488, 561, 503, 530, 518, 390, 366, 300, 240, 588, 432, 246, 295, 216, 544, 169, 326, 290, 146, 521, 300, 487, 529, 211, 405, 301, 197, 322, 274, 740, 162, 142, 404, 645, 307, 174, 327, 308]	0.2096385542168675	0 jcm2	WL 385 - high density	56
17439	[806, 632, 548, 564, 526, 524, 440, 532, 418, 297, 267, 210, 371, 230, 220, 224, 519, 252, 169, 390, 301, 219, 190, 311, 216, 298, 462, 354, 313, 300, 394, 67, 131, 337, 351]	0.2108433734939759	0 jcm2	WL 385 - high density	60
17440	[631, 573, 524, 891, 440, 268, 507, 507, 563, 336, 313, 250, 352, 217, 166, 175, 293, 125, 277, 584, 243, 318, 402, 260, 186, 236, 345, 453, 257, 294, 163, 266, 293]	0.1975903614457831	0 jcm2	WL 385 - high density	64
17441	[611, 620, 419, 361, 327, 348, 230, 379, 315, 532, 577, 260, 211, 255, 286, 438, 342, 239, 252, 281, 281, 626, 190, 321, 137, 288, 511, 80, 348, 458]	0.1783132530120482	0 jcm2	WL 385 - high density	68
17442	[611, 635, 370, 411, 317, 415, 341, 248, 309, 354, 518, 225, 196, 329, 630, 237, 188, 205, 449, 242, 166, 268, 341, 311, 176]	0.1698795180722891	0 jcm2	WL 385 - high density	72
17443	[400, 592, 626, 433, 331, 423, 299, 506, 346, 401, 263, 256, 200, 255, 414, 297, 167, 284, 282, 452, 259, 396, 104, 147, 266]	0.1566265060240964	0 jcm2	WL 385 - high density	76
17444	[622, 410, 611, 524, 439, 279, 432, 358, 427, 290, 318, 256, 248, 212, 298, 360, 522, 195, 191, 168, 274, 341, 355, 251, 225, 364, 259, 211]	0.1457831325301204	0 jcm2	WL 385 - high density	80
17445	[626, 417, 622, 488, 313, 330, 277, 264, 529, 258, 224, 252, 443, 209, 237, 285, 203, 461, 258, 322, 387, 239]	0.1457831325301205	0 jcm2	WL 385 - high density	84
17446	[638, 440, 289, 390, 259, 364, 218, 248, 240, 226, 275, 186, 280, 268, 257, 308, 420, 212, 612, 242, 217]	0.1409638554216867	0 jcm2	WL 385 - high density	88
17447	[272, 376, 548, 219, 254, 246, 237, 290, 253, 211, 253, 227, 381, 196, 581, 206, 296, 385, 201, 202, 237, 230, 350, 299, 196]	0.127710843373494	0 jcm2	WL 385 - high density	92
17448	[525, 378, 388, 281, 274, 223, 230, 248, 224, 234, 277, 415, 308, 381, 248, 316, 203, 188, 139, 283, 170]	0.1289156626506024	0 jcm2	WL 385 - high density	96
17449	[405, 271, 285, 313, 359, 424, 245, 289, 513, 272, 384, 319, 180, 159, 404, 235, 130]	0.1240963855421686	0 jcm2	WL 385 - high density	100
17450	[526, 452, 268, 228, 333, 345, 300, 368, 312, 161, 259, 233, 406, 330, 192, 139, 204, 167, 222, 394, 270, 260, 165]	0.1216867469879518	0 jcm2	WL 385 - high density	104
17451	[475, 450, 469, 342, 310, 291, 232, 385, 227, 150, 168, 323, 208, 351, 140, 369, 458]	0.1204819277108433	0 jcm2	WL 385 - high density	108
17452	[461, 509, 456, 425, 311, 289, 298, 206, 363, 306, 338, 256, 299, 147, 166, 171, 487, 236, 307, 223, 349, 180, 310]	0.1228915662650602	0 jcm2	WL 385 - high density	112
17453	[398, 449, 487, 445, 357, 287, 254, 282, 259, 220, 277, 198, 483, 126, 326, 228, 247, 311, 312, 157]	0.1144578313253012	0 jcm2	WL 385 - high density	116
17454	[495, 439, 449, 434, 358, 427, 283, 306, 473, 327, 268, 251, 179, 306, 244, 190, 198, 184, 253]	0.1240963855421686	0 jcm2	WL 385 - high density	120
17455	[480, 441, 477, 426, 435, 372, 458, 275, 268, 253, 351, 184, 190, 379, 158, 317]	0.1204819277108433	0 jcm2	WL 385 - high density	124
17456	[505, 434, 432, 279, 446, 262, 263, 538, 295, 316, 282, 317, 270, 357, 273, 259, 170, 220, 246, 227, 230, 142, 294, 312, 270]	0.1204819277108433	0 jcm2	WL 385 - high density	128
17457	[469, 479, 504, 443, 349, 321, 272, 254, 267, 287, 365, 311, 262, 296, 188, 231, 452, 359, 328, 279]	0.1240963855421686	0 jcm2	WL 385 - high density	132
17458	[508, 373, 336, 473, 415, 266, 266, 234, 360, 255, 307, 305, 152, 362, 407, 267, 324, 137, 239, 301]	0.1349397590361445	0 jcm2	WL 385 - high density	136
17459	[296, 307, 292, 257, 229, 329, 381, 316, 267, 223, 294, 352, 284, 182, 262, 250, 324, 351, 318, 382, 164, 484]	0.1373493975903614	0 jcm2	WL 385 - high density	140
17460	[292, 323, 241, 398, 287, 303, 234, 226, 254, 423, 284, 292, 514, 269, 298, 298, 68, 516, 163, 271, 123, 204, 312, 362, 315]	0.1409638554216867	0 jcm2	WL 385 - high density	144
17461	[433, 453, 286, 224, 244, 359, 216, 269, 270, 253, 264, 453, 302, 147, 261, 284, 273, 184, 176, 233, 258, 175, 295, 54, 320, 343, 270]	0.1409638554216867	0 jcm2	WL 385 - high density	148
17462	[437, 280, 438, 312, 269, 228, 256, 285, 271, 232, 294, 244, 278, 256, 185, 248, 314, 260, 219, 319, 174, 278, 187]	0.1397590361445783	0 jcm2	WL 385 - high density	152
17463	[460, 454, 283, 262, 247, 220, 306, 321, 260, 228, 278, 233, 333, 275, 288, 254, 180, 234, 327, 245]	0.1325301204819277	0 jcm2	WL 385 - high density	156
17464	[439, 469, 272, 262, 246, 266, 245, 239, 204, 272, 320, 254, 165, 153, 523, 219, 403, 295, 320, 146, 255]	0.1204819277108433	0 jcm2	WL 385 - high density	160
17465	[261, 345, 505, 458, 248, 301, 225, 282, 258, 279, 530, 230, 235, 279, 271, 271, 274, 205, 319]	0.1072289156626506	0 jcm2	WL 385 - high density	164
17466	[549, 264, 290, 269, 228, 235, 299, 248, 294, 289, 322, 511, 179, 195, 238, 410, 476]	0.0987951807228915	0 jcm2	WL 385 - high density	168
17467	[517, 384, 295, 270, 268, 204, 190, 419, 519, 313, 328, 179]	0.0891566265060241	0 jcm2	WL 385 - high density	172
17468	[504, 275, 292, 219, 235, 260, 168, 314, 450, 340, 334, 250, 279]	0.080722891566265	0 jcm2	WL 385 - high density	176
17469	[462, 286, 276, 256, 212, 237, 214, 180, 370, 238, 237, 173, 325]	0.0734939759036144	0 jcm2	WL 385 - high density	180
17470	[438, 405, 288, 265, 245, 316, 268, 228, 231, 187, 340, 107]	0.0686746987951807	0 jcm2	WL 385 - high density	184
17471	[359, 448, 355, 258, 274, 264, 285, 244, 176, 231, 316]	0.0650602409638554	0 jcm2	WL 385 - high density	188
17472	[329, 334, 256, 257, 271, 508, 167, 336]	0.0614457831325301	0 jcm2	WL 385 - high density	192
17473	[354, 260, 281, 270, 229, 391, 170, 177, 234, 320]	0.0590361445783132	0 jcm2	WL 385 - high density	196
17474	[384, 264, 366, 234, 255, 313, 261, 231, 230, 312]	0.0590361445783132	0 jcm2	WL 385 - high density	200
17475	[279, 343, 370, 266, 280, 192, 532, 321, 256, 226]	0.0614457831325301	0 jcm2	WL 385 - high density	204
17476	[308, 617, 331, 175, 265, 301, 226, 535, 316, 231, 262]	0.0614457831325301	0 jcm2	WL 385 - high density	208
17477	[330, 558, 374, 250, 277, 201, 205, 327, 265, 230]	0.0626506024096385	0 jcm2	WL 385 - high density	212
17478	[358, 543, 361, 272, 807, 170, 215, 337, 193, 120]	0.0614457831325301	0 jcm2	WL 385 - high density	216
17479	[536, 768, 262, 329, 329, 471, 543, 185, 243, 330, 206]	0.0602409638554216	0 jcm2	WL 385 - high density	220
17480	[525, 747, 461, 358, 184, 323, 169, 565, 218]	0.0686746987951807	0 jcm2	WL 385 - high density	224
17481	[518, 482, 308, 749, 300, 363, 209, 342, 246, 269]	0.0734939759036144	0 jcm2	WL 385 - high density	228
17482	[529, 506, 393, 485, 454, 279, 346, 173, 266, 164, 328, 178, 239, 701, 245, 254, 171]	0.0746987951807229	0 jcm2	WL 385 - high density	232
17483	[511, 421, 704, 548, 248, 267, 345, 239, 250, 201, 310, 543, 547, 182]	0.0831325301204819	0 jcm2	WL 385 - high density	236
17484	[704, 509, 549, 405, 501, 284, 345, 262, 268, 259, 155, 229]	0.0843373493975903	0 jcm2	WL 385 - high density	240
17485	[494, 443, 704, 538, 481, 287, 338, 256, 256, 251, 250, 178, 343, 436, 333, 217]	0.0783132530120482	0 jcm2	WL 385 - high density	244
17486	[501, 482, 698, 516, 293, 233, 360, 267, 169, 266, 442]	0.0819277108433735	0 jcm2	WL 385 - high density	248
17487	[671, 289, 316, 438, 519, 248, 356, 280, 328, 339, 253, 142]	0.0903614457831325	0 jcm2	WL 385 - high density	252
17488	[696, 493, 468, 296, 302, 298, 342, 342, 321, 236, 446, 492, 371, 274, 476, 151, 158]	0.0939759036144578	0 jcm2	WL 385 - high density	256
17489	[444, 490, 512, 708, 304, 424, 345, 253, 227, 303, 251, 463, 160, 343, 100, 256, 223, 464, 226]	0.1072289156626506	0 jcm2	WL 385 - high density	260
17490	[707, 452, 451, 477, 298, 240, 344, 428, 304, 325, 299, 230, 422, 175, 465, 243, 294, 123, 552]	0.116867469879518	0 jcm2	WL 385 - high density	264
17491	[679, 445, 482, 522, 486, 253, 297, 304, 355, 335, 292, 214, 247, 468, 252, 204, 240, 299, 254, 193, 581, 295]	0.1289156626506024	0 jcm2	WL 385 - high density	268
17492	[687, 455, 451, 297, 350, 553, 306, 435, 433, 316, 244, 249, 248, 315, 152, 178, 195, 258, 500, 157]	0.1337349397590361	0 jcm2	WL 385 - high density	272
17493	[445, 404, 296, 420, 408, 523, 347, 520, 548, 254, 403, 356, 281, 529, 173, 211, 159, 686, 305, 204, 495, 316, 200, 287, 913, 293, 241]	0.1421686746987951	0 jcm2	WL 385 - high density	276
17494	[450, 499, 351, 290, 553, 318, 371, 408, 330, 479, 440, 236, 238, 250, 865, 164, 513, 173, 198, 271, 292, 194, 177]	0.1469879518072289	0 jcm2	WL 385 - high density	280
17495	[429, 482, 563, 449, 354, 261, 285, 328, 482, 356, 331, 823, 266, 223, 261, 195, 240, 522, 230, 278, 183, 193, 546, 294, 268, 229]	0.1566265060240964	0 jcm2	WL 385 - high density	284
17496	[441, 352, 777, 553, 473, 243, 310, 291, 403, 214, 245, 508, 221, 285, 217, 378, 270, 219, 304, 244, 340, 232, 214, 294, 316, 276]	0.1518072289156626	0 jcm2	WL 385 - high density	288
17497	[571, 421, 448, 275, 342, 493, 252, 383, 466, 290, 750, 292, 251, 257, 205, 287, 247, 293, 273, 258, 223, 297, 250, 234, 360, 175, 216, 220]	0.1566265060240964	0 jcm2	WL 385 - high density	292
17498	[415, 769, 462, 379, 262, 353, 283, 280, 238, 227, 237, 212, 282, 203, 517, 271, 230, 206, 339, 266, 241, 216, 127]	0.1530120481927711	0 jcm2	WL 385 - high density	296
17499	[766, 362, 265, 392, 340, 320, 381, 233, 521, 262, 238, 271, 241, 240, 309, 205, 233, 230, 251, 242, 206, 297, 123, 222, 196, 477, 164]	0.1554216867469879	0 jcm2	WL 385 - high density	300
17500	[484, 401, 440, 346, 278, 252, 252, 556, 210, 200, 230, 267, 205, 233, 305, 290, 187, 204, 325, 190, 157, 108, 261]	0.1518072289156626	0 jcm2	WL 385 - high density	304
17501	[466, 516, 539, 423, 278, 320, 415, 272, 369, 334, 265, 311, 233, 317, 221, 448, 260, 200, 259, 281, 239, 181, 231, 197, 166, 209, 208, 155]	0.1518072289156626	0 jcm2	WL 385 - high density	308
17502	[472, 483, 429, 486, 284, 286, 366, 351, 268, 361, 269, 361, 253, 215, 303, 188, 193, 243, 252, 215, 230, 272, 203, 410, 137]	0.144578313253012	0 jcm2	WL 385 - high density	312
17503	[447, 461, 364, 474, 402, 288, 267, 235, 696, 347, 212, 246, 213, 368, 307, 237, 490, 180, 355, 209, 209, 236, 77]	0.1481927710843373	0 jcm2	WL 385 - high density	316
17504	[475, 443, 451, 401, 370, 263, 295, 306, 280, 361, 509, 338, 203, 245, 226, 168, 312, 204, 184, 121, 286]	0.1433734939759036	0 jcm2	WL 385 - high density	320
17505	[449, 448, 265, 386, 551, 362, 375, 280, 259, 212, 390, 212, 323, 185, 245, 478, 158, 449, 195, 472, 197, 361, 220, 293, 109, 199]	0.1457831325301205	0 jcm2	WL 385 - high density	324
17506	[426, 425, 346, 508, 436, 379, 265, 269, 281, 264, 367, 222, 424, 177, 196, 184, 236, 250, 199, 380, 196, 404, 332, 408]	0.1421686746987951	0 jcm2	WL 385 - high density	328
17507	[445, 497, 404, 260, 315, 369, 235, 270, 211, 273, 332, 248, 236, 406, 213, 150, 135, 197, 267, 365, 300, 161, 180, 323, 173, 398, 210]	0.1373493975903614	0 jcm2	WL 385 - high density	332
17508	[464, 418, 519, 268, 255, 395, 285, 365, 194, 235, 221, 205, 408, 340, 298, 166, 171, 268, 141, 381]	0.1301204819277108	0 jcm2	WL 385 - high density	336
17509	[436, 531, 362, 296, 257, 285, 270, 241, 210, 479, 202, 231, 308, 139, 169, 245, 275]	0.1228915662650602	0 jcm2	WL 385 - high density	340
17510	[531, 358, 273, 259, 253, 224, 256, 322, 237, 217, 299, 157, 217, 251, 214, 169, 117, 158, 143, 227]	0.1108433734939759	0 jcm2	WL 385 - high density	344
17511	[540, 248, 267, 371, 255, 280, 203, 232, 237, 207, 367, 199, 477, 206, 155, 248, 188, 224]	0.1072289156626506	0 jcm2	WL 385 - high density	348
17512	[531, 254, 273, 376, 200, 236, 259, 263, 259, 193, 195, 491, 428, 258, 237, 222, 173]	0.1108433734939759	0 jcm2	WL 385 - high density	352
17513	[543, 450, 262, 207, 282, 374, 257, 230, 252, 210, 452, 492, 217, 161, 255, 227, 227]	0.1096385542168674	0 jcm2	WL 385 - high density	356
17514	[550, 275, 475, 398, 279, 273, 220, 460, 237, 204, 213, 238, 257, 256, 209, 167, 178, 603, 256, 243]	0.1132530120481927	0 jcm2	WL 385 - high density	360
17515	[516, 336, 313, 398, 229, 239, 498, 225, 252, 240, 202, 208, 246, 309, 238, 243, 173, 126, 214]	0.1132530120481928	0 jcm2	WL 385 - high density	364
17516	[507, 443, 292, 312, 397, 540, 256, 263, 241, 181, 221, 218, 307, 204, 225, 136, 197, 210, 234, 374, 170]	0.1120481927710843	0 jcm2	WL 385 - high density	368
17517	[498, 270, 272, 393, 232, 335, 178, 234, 254, 272, 216, 166, 318, 288, 224, 315, 175]	0.1072289156626506	0 jcm2	WL 385 - high density	372
17518	[392, 288, 509, 326, 261, 249, 252, 215, 328, 217, 181, 167, 225, 162, 211, 200]	0.1072289156626506	0 jcm2	WL 385 - high density	376
17519	[395, 273, 286, 288, 215, 211, 250, 183, 182, 254, 196, 238, 148, 131, 187, 239]	0.1048192771084337	0 jcm2	WL 385 - high density	380
17520	[385, 290, 198, 258, 206, 221, 275, 226, 177, 277, 206, 245, 340, 172, 310, 243, 337, 141, 163]	0.1072289156626506	0 jcm2	WL 385 - high density	384
17521	[386, 455, 307, 234, 309, 273, 202, 230, 211, 281, 122, 177, 210, 558, 201, 195, 279, 182, 208]	0.1072289156626506	0 jcm2	WL 385 - high density	388
17522	[383, 319, 305, 480, 222, 254, 227, 269, 272, 194, 201, 201, 178, 236, 302, 203, 446, 258, 193]	0.1072289156626506	0 jcm2	WL 385 - high density	392
17523	[370, 297, 302, 245, 249, 287, 169, 242, 563, 202, 250, 253, 192, 295, 285, 201]	0.1012048192771084	0 jcm2	WL 385 - high density	396
17524	[298, 367, 401, 227, 291, 279, 243, 235, 605, 296, 217, 215, 295, 167, 243, 230]	0.0939759036144578	0 jcm2	WL 385 - high density	400
17525	[362, 310, 298, 231, 289, 218, 255, 607, 338, 255, 250, 170, 245, 392]	0.0867469879518072	0 jcm2	WL 385 - high density	404
17526	[317, 360, 257, 586, 268, 251, 264, 331, 207, 297, 191, 154, 268]	0.0795180722891566	0 jcm2	WL 385 - high density	408
17527	[302, 561, 349, 262, 230, 247, 325, 266, 187, 233, 221, 117, 305]	0.0734939759036144	0 jcm2	WL 385 - high density	412
17528	[317, 364, 246, 292, 211, 492, 255, 248, 208, 257]	0.0710843373493975	0 jcm2	WL 385 - high density	416
17529	[317, 482, 379, 261, 266, 367, 242, 232, 291, 231, 317]	0.0698795180722891	0 jcm2	WL 385 - high density	420
17530	[479, 288, 379, 307, 403, 264, 228, 246, 243, 321, 336, 176]	0.0710843373493975	0 jcm2	WL 385 - high density	424
17531	[376, 230, 250, 281, 213, 260, 334, 409, 508, 520, 306, 224]	0.0759036144578313	0 jcm2	WL 385 - high density	428
17532	[558, 388, 233, 281, 299, 247, 293, 360, 229, 304, 338, 723, 234, 290]	0.080722891566265	0 jcm2	WL 385 - high density	432
17533	[591, 389, 354, 228, 276, 265, 285, 225, 350, 305, 707, 342, 187, 271]	0.0843373493975903	0 jcm2	WL 385 - high density	436
17534	[690, 600, 257, 299, 402, 229, 253, 274, 265, 327, 350, 510, 277, 210, 328]	0.0891566265060241	0 jcm2	WL 385 - high density	440
17535	[558, 412, 249, 295, 254, 239, 275, 228, 286, 320, 227, 345, 230, 477, 218]	0.0903614457831325	0 jcm2	WL 385 - high density	444
17536	[515, 395, 239, 436, 235, 286, 297, 288, 354, 317, 231, 216, 273, 190, 182, 221]	0.0891566265060241	0 jcm2	WL 385 - high density	448
17537	[523, 402, 513, 276, 288, 238, 323, 578, 222, 249, 323, 248, 228, 278, 326]	0.0891566265060241	0 jcm2	WL 385 - high density	452
17538	[504, 411, 562, 285, 322, 239, 350, 222, 251, 378, 527, 220, 230]	0.0903614457831325	0 jcm2	WL 385 - high density	456
17539	[505, 402, 582, 249, 303, 325, 236, 284, 230, 211, 196, 490, 324, 140, 351]	0.0867469879518072	0 jcm2	WL 385 - high density	460
17540	[404, 612, 415, 237, 314, 233, 277, 365, 216, 181, 143, 257, 343, 103, 100, 250]	0.0831325301204819	0 jcm2	WL 385 - high density	464
17541	[421, 567, 321, 829, 244, 215, 289, 270, 231, 251, 460, 178, 672]	0.0855421686746987	0 jcm2	WL 385 - high density	468
17542	[546, 413, 768, 262, 286, 243, 484, 259, 347, 233, 206, 308]	0.0879518072289156	0 jcm2	WL 385 - high density	472
17543	[761, 427, 246, 304, 277, 401, 268, 302, 297, 271, 239, 643, 340, 263, 599]	0.0686746987951807	0 jcm2	WL 385 - high density	476
17544	[420, 761, 440, 268, 350, 263, 625, 242, 257, 571, 252, 251, 307, 198, 542, 178, 283]	0.053012048192771	0 jcm2	WL 385 - high density	480
17545	[]	0.0	0 jcm2	WL 385 - high density	0
17546	[]	0.0	0 jcm2	WL 385 - high density	4
17547	[]	0.0013245033112582	0 jcm2	WL 385 - high density	8
17548	[]	0.0105960264900662	0 jcm2	WL 385 - high density	12
17549	[548]	0.0225165562913907	0 jcm2	WL 385 - high density	16
17550	[468, 521, 511, 490, 489, 592, 488]	0.0370860927152317	0 jcm2	WL 385 - high density	20
17551	[421, 615, 495, 464, 493, 435, 1118, 471, 519]	0.0635761589403973	0 jcm2	WL 385 - high density	24
17552	[503, 454, 413, 492, 1093, 773, 446, 435, 432, 513, 511]	0.0940397350993377	0 jcm2	WL 385 - high density	28
17553	[728, 1048, 506, 493, 456, 432, 425, 485, 407, 455, 499, 462, 400, 443, 433, 494, 500, 463, 439, 785]	0.1178807947019867	0 jcm2	WL 385 - high density	32
17554	[715, 517, 558, 474, 470, 1026, 433, 463, 470, 435, 714, 426, 495, 441, 485, 463, 473, 438, 447, 429, 418, 405, 259, 584]	0.1390728476821192	0 jcm2	WL 385 - high density	36
17555	[692, 510, 508, 985, 462, 510, 520, 422, 489, 404, 406, 457, 475, 208, 383, 409, 471, 549, 511, 676, 252, 424, 667, 477, 188]	0.1602649006622516	0 jcm2	WL 385 - high density	40
17556	[694, 995, 420, 389, 513, 435, 253, 662, 271, 413, 221, 404, 469, 239, 454, 479, 242, 495, 251, 502, 642, 529, 676, 294, 384]	0.1682119205298013	0 jcm2	WL 385 - high density	44
17557	[688, 441, 557, 982, 429, 579, 407, 656, 216, 533, 253, 404, 488, 194, 457, 245, 313, 306, 524, 238, 684, 317, 141, 364, 320, 485, 938]	0.1721854304635761	0 jcm2	WL 385 - high density	48
17558	[688, 423, 590, 1004, 530, 472, 666, 426, 278, 652, 214, 289, 258, 232, 460, 261, 218, 501, 287, 295, 359, 560, 262, 90, 162, 485]	0.1774834437086092	0 jcm2	WL 385 - high density	52
17559	[561, 974, 644, 420, 599, 448, 357, 485, 311, 656, 268, 219, 611, 233, 209, 267, 513, 262, 277, 214, 281, 226, 224, 122, 229, 211, 261]	0.190728476821192	0 jcm2	WL 385 - high density	56
17560	[969, 638, 469, 327, 566, 463, 328, 629, 214, 264, 188, 589, 326, 226, 436, 234, 207, 226, 209, 219, 288, 197, 250, 265, 310, 162, 285, 220, 301]	0.1973509933774834	0 jcm2	WL 385 - high density	60
17561	[641, 654, 592, 488, 979, 443, 298, 325, 573, 259, 220, 388, 194, 176, 454, 238, 315, 244, 417, 219, 256, 241, 197, 262, 221, 215, 300, 164, 183, 198, 610, 327, 270, 265, 473]	0.2079470198675496	0 jcm2	WL 385 - high density	64
17562	[620, 450, 576, 445, 640, 441, 353, 482, 286, 951, 219, 207, 184, 215, 228, 266, 294, 232, 248, 237, 297, 248, 283, 186, 226, 210, 157, 143, 178, 252, 156, 764]	0.223841059602649	0 jcm2	WL 385 - high density	68
17563	[623, 426, 466, 293, 934, 363, 659, 256, 220, 280, 216, 286, 190, 275, 271, 275, 592, 276, 186, 238, 406, 446, 279, 184, 310, 213, 332, 257, 199, 215, 162, 316, 779, 213]	0.2304635761589404	0 jcm2	WL 385 - high density	72
17564	[444, 423, 638, 964, 332, 292, 270, 265, 220, 234, 204, 367, 261, 304, 320, 231, 209, 352, 296, 170, 329, 240, 266, 284, 307, 232, 216, 336, 144, 712, 209, 265, 204, 193, 226, 256, 447, 187, 76]	0.2225165562913907	0 jcm2	WL 385 - high density	76
17565	[402, 257, 295, 218, 461, 350, 225, 289, 241, 215, 285, 241, 302, 190, 405, 219, 268, 267, 246, 205, 254, 222, 83, 205, 319, 268, 240, 212, 271, 221, 197, 231, 391, 455]	0.2132450331125828	0 jcm2	WL 385 - high density	80
17566	[414, 434, 251, 282, 258, 267, 396, 214, 281, 222, 188, 255, 334, 163, 296, 167, 245, 219, 180, 353, 176, 266, 248, 180, 203, 209, 62, 201, 387]	0.1986754966887417	0 jcm2	WL 385 - high density	84
17567	[273, 249, 295, 282, 262, 432, 322, 380, 288, 261, 249, 291, 181, 202, 201, 215, 154, 200, 288, 314, 274, 153, 43, 337, 191]	0.1814569536423841	0 jcm2	WL 385 - high density	88
17568	[276, 236, 286, 437, 235, 302, 210, 245, 306, 301, 220, 193, 201, 235, 188, 194, 354, 205, 195, 275, 193, 228, 69]	0.1576158940397351	0 jcm2	WL 385 - high density	92
17569	[278, 298, 248, 180, 283, 476, 227, 247, 306, 189, 383, 243, 283, 190, 200, 168, 189, 171, 232, 186, 279, 227, 190, 206, 399, 230]	0.1456953642384106	0 jcm2	WL 385 - high density	96
17570	[311, 261, 240, 271, 224, 260, 291, 109, 184, 181, 294, 450, 202, 186, 165, 213]	0.1284768211920529	0 jcm2	WL 385 - high density	100
17571	[313, 303, 217, 326, 214, 369, 229, 304, 214, 220, 89, 177, 201, 205, 200, 150, 237, 214, 153, 291]	0.1178807947019867	0 jcm2	WL 385 - high density	104
17572	[345, 302, 218, 243, 327, 213, 259, 204, 199, 177, 191, 267]	0.1046357615894039	0 jcm2	WL 385 - high density	108
17573	[340, 222, 224, 274, 215, 229, 287, 353, 196, 272, 164, 223, 208, 289, 174]	0.1086092715231788	0 jcm2	WL 385 - high density	112
17574	[232, 245, 266, 209, 295, 220, 230, 341, 168, 79, 261, 412, 259, 320, 402, 183]	0.1006622516556291	0 jcm2	WL 385 - high density	116
17575	[258, 209, 226, 486, 268, 387, 311, 353, 314, 329, 208, 263, 204, 245, 327, 83, 176, 250, 440]	0.1046357615894039	0 jcm2	WL 385 - high density	120
17576	[432, 211, 278, 210, 223, 255, 332, 201, 290, 328, 405, 274, 250, 75]	0.1059602649006622	0 jcm2	WL 385 - high density	124
17577	[453, 210, 213, 310, 200, 452, 216, 221, 207, 279, 336, 310, 253, 239, 346]	0.1046357615894039	0 jcm2	WL 385 - high density	128
17578	[452, 222, 360, 269, 224, 342, 240, 344, 325, 348, 259, 224, 225, 287, 230, 260]	0.0966887417218543	0 jcm2	WL 385 - high density	132
17579	[260, 326, 279, 325, 265, 251, 310, 224, 215, 228, 302, 195, 214, 243, 371]	0.0887417218543046	0 jcm2	WL 385 - high density	136
17580	[291, 211, 230, 231, 337, 191, 315, 278, 379, 284, 413, 267, 73]	0.0807947019867549	0 jcm2	WL 385 - high density	140
17581	[353, 229, 210, 434, 288, 362, 217, 281]	0.0781456953642384	0 jcm2	WL 385 - high density	144
17582	[448, 377, 224, 215, 295, 502, 213, 279, 184]	0.0821192052980132	0 jcm2	WL 385 - high density	148
17583	[340, 213, 221, 267, 460, 258, 176, 226, 306, 373, 285, 183, 270, 208]	0.0821192052980132	0 jcm2	WL 385 - high density	152
17584	[453, 374, 234, 269, 220, 229, 263, 276, 341, 216, 232, 291, 538, 409, 272, 374, 124, 252]	0.0834437086092715	0 jcm2	WL 385 - high density	156
17585	[513, 410, 307, 420, 208, 284, 352, 174, 244, 397, 197, 248, 74]	0.0900662251655629	0 jcm2	WL 385 - high density	160
17586	[421, 535, 396, 214, 234, 418, 204, 222, 246]	0.0821192052980132	0 jcm2	WL 385 - high density	164
17587	[525, 425, 377, 231, 219, 395, 209, 298, 294, 245, 218, 254, 298, 463]	0.0728476821192053	0 jcm2	WL 385 - high density	168
17588	[503, 425, 356, 241, 221, 319, 291, 283]	0.0701986754966887	0 jcm2	WL 385 - high density	172
17589	[366, 498, 522, 409, 283, 226, 226, 816, 191, 354, 128]	0.0781456953642384	0 jcm2	WL 385 - high density	176
17590	[812, 399, 351, 224, 228, 341, 508, 330, 307, 234, 142]	0.0781456953642384	0 jcm2	WL 385 - high density	180
17591	[793, 385, 293, 358, 224, 217, 261, 526, 220, 313, 330, 256, 358, 203, 73]	0.0847682119205298	0 jcm2	WL 385 - high density	184
17592	[799, 257, 303, 360, 235, 263, 319, 299, 437, 516, 320, 276, 273, 231]	0.0847682119205298	0 jcm2	WL 385 - high density	188
17593	[272, 339, 251, 287, 229, 276, 227, 278, 242, 274, 338, 307, 449]	0.0940397350993377	0 jcm2	WL 385 - high density	192
17594	[296, 252, 342, 289, 280, 230, 288, 274, 271, 283, 487]	0.0927152317880794	0 jcm2	WL 385 - high density	196
17595	[331, 263, 356, 314, 282, 223, 208, 258, 287, 303, 270, 284, 340, 341, 236, 335, 345, 376]	0.0927152317880794	0 jcm2	WL 385 - high density	200
17596	[402, 280, 307, 257, 311, 248, 220, 347, 273, 284, 274, 352, 289, 488]	0.0980132450331126	0 jcm2	WL 385 - high density	204
17597	[279, 218, 329, 374, 272, 285, 293, 274, 269, 249, 414, 244, 320, 363]	0.1059602649006622	0 jcm2	WL 385 - high density	208
17598	[326, 283, 308, 259, 264, 368, 374, 354, 231, 273, 621, 231, 202, 509, 203, 355, 310]	0.1059602649006622	0 jcm2	WL 385 - high density	212
17599	[499, 277, 269, 511, 250, 298, 246, 328, 286, 290, 224, 468, 212, 261, 322, 291, 248]	0.1046357615894039	0 jcm2	WL 385 - high density	216
17600	[464, 309, 325, 256, 280, 327, 320, 281, 296, 320, 207, 362, 299, 286, 252, 209, 289, 126]	0.1019867549668874	0 jcm2	WL 385 - high density	220
17601	[749, 304, 313, 408, 358, 273, 273, 305, 311, 359, 200, 297, 309]	0.0980132450331125	0 jcm2	WL 385 - high density	224
17602	[748, 299, 346, 294, 333, 215, 181, 235, 380, 318, 267, 423]	0.0940397350993377	0 jcm2	WL 385 - high density	228
17603	[287, 252, 296, 212, 186, 345, 401, 340, 400, 252, 279, 152, 149, 192]	0.086092715231788	0 jcm2	WL 385 - high density	232
17604	[279, 296, 217, 275, 343, 232, 208, 348, 288, 236, 270, 262, 184, 257]	0.086092715231788	0 jcm2	WL 385 - high density	236
17605	[292, 332, 238, 219, 338, 274, 182, 319, 162, 330, 286, 307]	0.0913907284768212	0 jcm2	WL 385 - high density	240
17606	[363, 314, 281, 256, 253, 256, 575, 211, 248, 217, 213, 276, 260]	0.0847682119205298	0 jcm2	WL 385 - high density	244
17607	[303, 287, 544, 249, 235, 204, 263, 228, 223, 272, 348, 286, 229, 321, 180, 273]	0.0821192052980132	0 jcm2	WL 385 - high density	248
17608	[535, 251, 224, 291, 263, 232, 201, 558, 274]	0.0847682119205298	0 jcm2	WL 385 - high density	252
17609	[464, 259, 307, 266, 261, 585, 302, 536, 195, 216, 498, 256]	0.086092715231788	0 jcm2	WL 385 - high density	256
17610	[468, 388, 263, 257, 315, 198, 209, 265, 230, 313, 487, 256, 207, 386]	0.0807947019867549	0 jcm2	WL 385 - high density	260
17611	[435, 251, 335, 490, 220, 378, 247, 307, 206, 188, 247, 321, 254, 269]	0.0887417218543046	0 jcm2	WL 385 - high density	264
17612	[267, 473, 232, 284, 228, 315, 203, 340, 268, 498, 214, 334]	0.086092715231788	0 jcm2	WL 385 - high density	268
17613	[463, 515, 243, 274, 276, 338, 309, 272, 227, 203, 221, 213, 568, 275, 211]	0.0807947019867549	0 jcm2	WL 385 - high density	272
17614	[530, 247, 204, 314, 295, 245, 624, 207, 223, 267]	0.0781456953642384	0 jcm2	WL 385 - high density	276
17615	[490, 488, 215, 171, 263, 303, 250, 183, 571, 282]	0.0794701986754966	0 jcm2	WL 385 - high density	280
17616	[495, 248, 469, 215, 253, 311, 284, 217, 274, 267, 246, 174]	0.0754966887417218	0 jcm2	WL 385 - high density	284
17617	[478, 251, 283, 219, 263, 303, 247, 263, 195, 305, 306, 208, 274]	0.0781456953642384	0 jcm2	WL 385 - high density	288
17618	[447, 279, 279, 240, 230, 275, 274, 192, 296, 299, 249, 282]	0.0794701986754966	0 jcm2	WL 385 - high density	292
17619	[271, 268, 451, 294, 508, 248, 222, 434, 394, 181, 325, 245]	0.0794701986754967	0 jcm2	WL 385 - high density	296
17620	[459, 437, 452, 305, 289, 278, 191, 265, 224, 264, 363]	0.0834437086092715	0 jcm2	WL 385 - high density	300
17621	[438, 287, 253, 436, 323, 460, 291, 276, 178, 377, 249, 276]	0.0834437086092715	0 jcm2	WL 385 - high density	304
17622	[345, 471, 266, 297, 319, 291, 247, 420, 213, 309, 222, 217, 295, 308, 262, 326]	0.0887417218543046	0 jcm2	WL 385 - high density	308
17623	[486, 877, 236, 198, 244, 574, 265, 336, 305, 253, 261, 284]	0.0966887417218543	0 jcm2	WL 385 - high density	312
17624	[832, 569, 341, 822, 260, 280, 297, 521, 247, 197, 228, 263, 289, 330, 285, 176]	0.0927152317880794	0 jcm2	WL 385 - high density	316
17625	[847, 779, 300, 272, 318, 264, 266, 302, 177, 176, 249, 230, 274, 275, 545, 599, 332]	0.0874172185430463	0 jcm2	WL 385 - high density	320
17626	[812, 749, 519, 570, 237, 264, 182, 250, 224]	0.0966887417218543	0 jcm2	WL 385 - high density	324
17627	[760, 468, 561, 341, 254, 340, 237, 258, 207, 217, 337, 226]	0.1006622516556291	0 jcm2	WL 385 - high density	328
17628	[479, 312, 278, 256, 242, 223, 170, 337, 297, 215, 435, 285, 246, 266, 179, 270, 211, 196, 202]	0.0966887417218543	0 jcm2	WL 385 - high density	332
17629	[469, 259, 246, 242, 207, 365, 229, 375, 306, 331, 206, 192, 302, 278, 269, 220, 205, 257, 184]	0.1019867549668874	0 jcm2	WL 385 - high density	336
17630	[473, 250, 302, 294, 190, 368, 533, 191, 172, 323, 191, 165, 164, 194]	0.1059602649006622	0 jcm2	WL 385 - high density	340
17631	[552, 385, 255, 319, 348, 180, 180, 189, 158, 372, 187, 291, 284]	0.0966887417218543	0 jcm2	WL 385 - high density	344
17632	[279, 304, 544, 335, 279, 196, 143, 322, 344, 447, 264, 164, 521, 195, 284]	0.0887417218543046	0 jcm2	WL 385 - high density	348
17633	[228, 568, 270, 326, 197, 306, 539, 326, 275, 325, 148, 162]	0.0847682119205298	0 jcm2	WL 385 - high density	352
17634	[576, 310, 443, 270, 275, 245, 365, 151, 139, 226, 252, 195, 299]	0.0847682119205298	0 jcm2	WL 385 - high density	356
17635	[581, 453, 351, 253, 196, 340, 437, 429, 250, 237, 178]	0.0874172185430463	0 jcm2	WL 385 - high density	360
17636	[378, 385, 256, 418, 319, 618, 294, 315, 216, 231, 418, 150, 135]	0.0847682119205298	0 jcm2	WL 385 - high density	364
17637	[354, 263, 476, 344, 268, 198, 296, 193, 206, 1440, 187, 257, 311, 211, 570, 228, 438]	0.0821192052980132	0 jcm2	WL 385 - high density	368
17638	[475, 1223, 383, 270, 469, 249, 204, 241, 281, 145]	0.086092715231788	0 jcm2	WL 385 - high density	372
17639	[469, 387, 296, 367, 1030, 372, 192, 425, 211, 158, 237]	0.0887417218543046	0 jcm2	WL 385 - high density	376
17640	[459, 361, 422, 325, 340, 215, 361, 788, 284, 848, 399, 218, 213, 310]	0.086092715231788	0 jcm2	WL 385 - high density	380
17641	[387, 661, 361, 388, 263, 738, 234, 286, 257, 320, 358, 384, 382, 166, 231]	0.0940397350993377	0 jcm2	WL 385 - high density	384
17642	[430, 359, 261, 465, 835, 236, 261, 363, 314, 268, 299, 263, 397, 275, 309]	0.0940397350993377	0 jcm2	WL 385 - high density	388
17643	[793, 234, 411, 287, 350, 355, 253, 208, 274, 302, 209, 249, 294, 460, 140, 256]	0.0900662251655629	0 jcm2	WL 385 - high density	392
17644	[419, 521, 378, 686, 260, 229, 247, 245, 163, 316, 232]	0.0834437086092715	0 jcm2	WL 385 - high density	396
17645	[812, 511, 398, 215, 276, 235, 234, 277, 440, 235, 311]	0.0794701986754967	0 jcm2	WL 385 - high density	400
17646	[812, 479, 213, 428, 297, 227, 246, 192, 232, 228]	0.071523178807947	0 jcm2	WL 385 - high density	404
17647	[441, 832, 384, 245, 493, 210, 274, 203, 343, 262, 242, 247]	0.071523178807947	0 jcm2	WL 385 - high density	408
17648	[431, 283, 890, 242, 172, 356, 265, 219, 171, 347]	0.0688741721854304	0 jcm2	WL 385 - high density	412
17649	[438, 382, 248, 176, 283, 244, 167, 303, 169, 330, 195]	0.0754966887417218	0 jcm2	WL 385 - high density	416
17650	[394, 250, 211, 207, 143, 147, 242, 293, 288]	0.0781456953642384	0 jcm2	WL 385 - high density	420
17651	[494, 152, 396, 186, 226, 197, 264, 240, 247, 181, 249, 187, 245, 153, 368]	0.0794701986754966	0 jcm2	WL 385 - high density	424
17652	[474, 347, 369, 171, 283, 224, 263, 192, 122, 181, 172, 343, 243, 216]	0.0821192052980132	0 jcm2	WL 385 - high density	428
17653	[551, 286, 258, 247, 368, 187, 351, 168, 273, 154, 168]	0.0900662251655629	0 jcm2	WL 385 - high density	432
17654	[545, 301, 265, 223, 344, 242, 198, 282, 176, 426, 111, 258, 265]	0.0847682119205298	0 jcm2	WL 385 - high density	436
17655	[534, 240, 233, 258, 330, 545, 185, 230, 188, 207, 174, 107, 155, 193, 278]	0.0794701986754966	0 jcm2	WL 385 - high density	440
17656	[477, 340, 195, 228, 235, 298, 236, 257, 257, 105, 175]	0.0807947019867549	0 jcm2	WL 385 - high density	444
17657	[482, 338, 447, 240, 256, 225, 181, 329, 172, 153]	0.0781456953642384	0 jcm2	WL 385 - high density	448
17658	[461, 340, 256, 490, 261, 232, 240, 206, 488, 154, 137, 166]	0.071523178807947	0 jcm2	WL 385 - high density	452
17659	[325, 453, 240, 187, 215, 267, 295, 322, 169, 275, 359]	0.0781456953642384	0 jcm2	WL 385 - high density	456
17660	[439, 208, 227, 226, 290, 187, 320, 354, 94, 295]	0.0821192052980132	0 jcm2	WL 385 - high density	460
17661	[441, 474, 260, 215, 517, 197, 221, 284, 156, 308, 121, 277, 279, 522, 377, 194]	0.0794701986754966	0 jcm2	WL 385 - high density	464
17662	[440, 349, 487, 526, 274, 255, 233, 209, 455, 209, 285, 99, 389]	0.0847682119205298	0 jcm2	WL 385 - high density	468
17663	[453, 499, 236, 451, 330, 191, 212, 234, 254, 199]	0.0900662251655629	0 jcm2	WL 385 - high density	472
17664	[454, 492, 340, 260, 225, 269, 220, 264, 218, 196, 372, 284, 198, 155, 260]	0.0688741721854304	0 jcm2	WL 385 - high density	476
17665	[505, 441, 350, 221, 233, 290, 265, 186, 223, 381, 218, 224, 151, 170]	0.0516556291390728	0 jcm2	WL 385 - high density	480
17666	[]	0.0012269938650306	0 jcm2	WL 385 - high density	0
17667	[]	0.0012269938650306	0 jcm2	WL 385 - high density	4
17668	[318]	0.003680981595092	0 jcm2	WL 385 - high density	8
17669	[]	0.0098159509202454	0 jcm2	WL 385 - high density	12
17670	[548, 280]	0.0208588957055214	0 jcm2	WL 385 - high density	16
17671	[544, 671, 632, 673, 216]	0.0294478527607362	0 jcm2	WL 385 - high density	20
17672	[605, 621, 551, 537, 501, 495, 607, 352, 222]	0.0404907975460122	0 jcm2	WL 385 - high density	24
17673	[514, 604, 560, 580, 499, 349, 288, 646]	0.052760736196319	0 jcm2	WL 385 - high density	28
17674	[598, 504, 541, 594, 205, 805, 659, 250, 628]	0.0699386503067484	0 jcm2	WL 385 - high density	32
17675	[528, 544, 545, 595, 367, 344, 586, 811, 304, 255, 543, 224]	0.0895705521472392	0 jcm2	WL 385 - high density	36
17676	[356, 370, 571, 571, 494, 502, 325, 337, 577, 791, 680, 341, 477, 307, 387, 279, 228, 250, 144]	0.1116564417177914	0 jcm2	WL 385 - high density	40
17677	[362, 326, 539, 327, 306, 599, 339, 488, 363, 541, 324, 347, 627, 547, 307, 863, 786, 598, 349, 355, 240, 193, 677, 617, 353]	0.1361963190184049	0 jcm2	WL 385 - high density	44
17678	[542, 503, 316, 532, 313, 275, 288, 572, 269, 288, 330, 352, 357, 370, 450, 601, 775, 465, 425, 723, 249, 577, 234, 813, 369, 227]	0.1570552147239264	0 jcm2	WL 385 - high density	48
17679	[555, 325, 283, 330, 331, 363, 808, 291, 267, 579, 305, 274, 425, 450, 260, 635, 368, 532, 477, 587, 298, 196, 135, 387, 212, 456, 508, 315, 304]	0.1693251533742331	0 jcm2	WL 385 - high density	52
17680	[531, 352, 271, 258, 300, 513, 342, 446, 285, 470, 577, 352, 307, 307, 481, 296, 437, 286, 287, 896, 309, 587, 616, 321, 217, 145, 411, 870, 387]	0.1742331288343558	0 jcm2	WL 385 - high density	56
17681	[281, 415, 522, 301, 322, 289, 446, 437, 285, 328, 337, 262, 384, 378, 583, 352, 316, 294, 864, 440, 576, 196, 355, 529, 596, 204, 158, 216, 900]	0.1791411042944785	0 jcm2	WL 385 - high density	60
17682	[531, 651, 255, 323, 297, 478, 334, 333, 316, 300, 309, 299, 427, 363, 381, 255, 264, 275, 350, 597, 541, 416, 852, 237, 357, 292, 159, 140, 204]	0.1815950920245398	0 jcm2	WL 385 - high density	64
17683	[408, 492, 537, 493, 303, 632, 310, 308, 431, 289, 257, 299, 286, 231, 276, 350, 836, 203, 252, 334, 325, 365, 595, 846, 157, 227, 217, 399, 326, 357]	0.1877300613496932	0 jcm2	WL 385 - high density	68
17684	[307, 300, 297, 274, 259, 319, 480, 510, 613, 263, 269, 568, 319, 260, 424, 615, 515, 243, 300, 215, 547, 336, 193, 847, 150, 213, 178, 341, 488, 290, 344]	0.1963190184049079	0 jcm2	WL 385 - high density	72
17685	[494, 526, 569, 594, 400, 256, 297, 301, 314, 604, 274, 340, 253, 270, 224, 257, 283, 311, 355, 184, 254, 294, 743, 820, 259, 329, 246, 176, 199, 197, 188, 318, 574, 299]	0.1938650306748466	0 jcm2	WL 385 - high density	76
17686	[477, 305, 605, 597, 256, 265, 328, 320, 277, 542, 226, 319, 420, 697, 310, 256, 214, 223, 565, 278, 516, 238, 267, 260, 297, 827, 205, 332, 549, 285, 122, 199, 352, 303, 566, 162]	0.1901840490797546	0 jcm2	WL 385 - high density	80
17687	[614, 676, 563, 481, 299, 557, 295, 284, 264, 230, 291, 258, 201, 295, 199, 247, 275, 526, 809, 412, 219, 190, 199, 415, 134, 262, 242]	0.1815950920245398	0 jcm2	WL 385 - high density	84
17688	[473, 573, 595, 555, 734, 294, 283, 331, 314, 269, 240, 336, 232, 545, 782, 261, 242, 351, 165, 167, 425, 153, 209, 345, 268, 128, 408]	0.1631901840490797	0 jcm2	WL 385 - high density	88
17689	[474, 608, 581, 391, 538, 345, 296, 254, 386, 247, 278, 310, 152, 739, 442, 516, 267, 187, 216, 328, 205, 408, 274, 165]	0.1435582822085889	0 jcm2	WL 385 - high density	92
17690	[596, 481, 585, 304, 542, 308, 840, 324, 343, 225, 298, 238, 389, 505, 160, 287, 292, 244, 389]	0.1337423312883435	0 jcm2	WL 385 - high density	96
17691	[459, 566, 578, 343, 362, 316, 303, 296, 280, 853, 309, 510, 285, 207, 268, 186, 191, 346, 211, 341]	0.1226993865030675	0 jcm2	WL 385 - high density	100
17692	[591, 470, 334, 282, 236, 267, 341, 311, 849, 318, 484, 351, 314, 277, 329, 512, 230, 403, 177]	0.1104294478527607	0 jcm2	WL 385 - high density	104
17693	[572, 475, 344, 288, 805, 242, 361, 300, 286, 463, 396, 346, 248, 416, 178, 368, 426, 210]	0.0993865030674846	0 jcm2	WL 385 - high density	108
17694	[588, 469, 341, 352, 260, 265, 347, 322, 769, 335, 190, 362, 309, 236]	0.0895705521472392	0 jcm2	WL 385 - high density	112
17695	[481, 577, 325, 231, 233, 289, 425, 190, 272, 306]	0.0846625766871165	0 jcm2	WL 385 - high density	116
17696	[479, 329, 541, 269, 311, 312, 229, 238, 207, 254, 142, 399]	0.0785276073619632	0 jcm2	WL 385 - high density	120
17697	[483, 542, 333, 316, 655, 326, 228, 197, 244, 346, 309, 142, 295, 175, 250]	0.0760736196319018	0 jcm2	WL 385 - high density	124
17698	[500, 581, 534, 331, 283, 214, 385, 345, 536, 271, 587, 221, 262]	0.0809815950920245	0 jcm2	WL 385 - high density	128
17699	[478, 550, 537, 327, 239, 197, 315, 209, 229, 358, 642, 263]	0.0822085889570552	0 jcm2	WL 385 - high density	132
17700	[473, 531, 324, 535, 410, 250, 429, 238, 175, 332, 338, 333, 343, 297]	0.0834355828220859	0 jcm2	WL 385 - high density	136
17701	[473, 408, 317, 295, 410, 272, 447, 138, 278, 200, 329, 226, 570]	0.0858895705521472	0 jcm2	WL 385 - high density	140
17702	[476, 383, 328, 316, 314, 527, 377, 190, 235, 306, 320, 201, 185, 423, 221, 278]	0.0871165644171779	0 jcm2	WL 385 - high density	144
17703	[403, 453, 338, 394, 318, 301, 307, 174, 248, 200, 312, 181, 206, 310, 263]	0.0822085889570552	0 jcm2	WL 385 - high density	148
17704	[465, 328, 319, 326, 348, 390, 310, 273, 186, 278, 212, 328, 237]	0.0809815950920245	0 jcm2	WL 385 - high density	152
17705	[464, 313, 293, 330, 346, 304, 290, 265, 233, 343]	0.0748466257668711	0 jcm2	WL 385 - high density	156
17706	[334, 342, 726, 270, 484, 262, 437, 258, 338, 249, 178, 116]	0.0711656441717791	0 jcm2	WL 385 - high density	160
17707	[688, 461, 287, 344, 247, 253, 487, 168, 579, 206, 390]	0.0699386503067484	0 jcm2	WL 385 - high density	164
17708	[441, 292, 343, 642, 276, 321, 472, 198, 208, 443, 331, 152]	0.0736196319018405	0 jcm2	WL 385 - high density	168
17709	[450, 323, 471, 322, 312, 330, 249, 371, 206, 226, 967, 288]	0.0760736196319018	0 jcm2	WL 385 - high density	172
17710	[454, 373, 308, 317, 315, 937, 319, 218, 475, 284, 158, 225, 255]	0.0822085889570552	0 jcm2	WL 385 - high density	176
17711	[443, 308, 564, 482, 552, 341, 216, 233, 349, 332, 172, 471, 381, 344]	0.0834355828220859	0 jcm2	WL 385 - high density	180
17712	[584, 563, 401, 319, 309, 300, 357, 458, 214, 127, 498, 322, 170, 383, 246, 140]	0.0822085889570552	0 jcm2	WL 385 - high density	184
17713	[532, 550, 316, 308, 613, 460, 293, 312, 350, 191, 347, 461, 157]	0.0834355828220859	0 jcm2	WL 385 - high density	188
17714	[520, 452, 254, 354, 321, 256, 438, 156, 181, 276, 392]	0.0846625766871165	0 jcm2	WL 385 - high density	192
17715	[534, 350, 326, 456, 350, 587, 370, 281, 373, 271, 247, 124, 244, 287]	0.0822085889570552	0 jcm2	WL 385 - high density	196
17716	[300, 302, 243, 310, 572, 388, 260, 283, 354, 339, 210, 171, 296, 121, 735]	0.0858895705521472	0 jcm2	WL 385 - high density	200
17717	[344, 548, 261, 368, 201, 311, 462, 343, 641, 315, 268, 288, 382, 173]	0.0895705521472392	0 jcm2	WL 385 - high density	204
17718	[544, 323, 590, 251, 321, 507, 368, 163, 298, 231, 260, 192, 313, 319, 234, 160]	0.0895705521472392	0 jcm2	WL 385 - high density	208
17719	[551, 296, 553, 235, 247, 356, 299, 575, 348, 259, 350, 259, 211, 167]	0.0895705521472392	0 jcm2	WL 385 - high density	212
17720	[357, 502, 359, 542, 263, 578, 251, 283, 196, 354, 188, 339, 231, 349]	0.0883435582822085	0 jcm2	WL 385 - high density	216
17721	[476, 339, 306, 514, 276, 301, 349, 233, 221, 286, 368, 292, 271, 129, 266]	0.0822085889570552	0 jcm2	WL 385 - high density	220
17722	[490, 574, 474, 471, 224, 347, 317, 260, 259, 313, 231, 264, 390]	0.0822085889570552	0 jcm2	WL 385 - high density	224
17723	[467, 447, 361, 446, 581, 355, 226, 244, 368, 183, 587]	0.0797546012269938	0 jcm2	WL 385 - high density	228
17724	[422, 560, 471, 446, 359, 349, 575, 364, 215, 208, 241, 142, 146, 193]	0.0809815950920245	0 jcm2	WL 385 - high density	232
17725	[472, 565, 431, 357, 337, 346, 568, 285, 484, 279, 243, 241]	0.0895705521472392	0 jcm2	WL 385 - high density	236
17726	[564, 439, 458, 413, 361, 270, 297, 248, 310, 589, 251, 232, 223, 560, 218, 246]	0.1030674846625767	0 jcm2	WL 385 - high density	240
17727	[443, 553, 451, 254, 326, 269, 264, 196, 263, 426, 241, 578, 549, 597, 350, 240, 138, 237, 243, 122]	0.1153374233128834	0 jcm2	WL 385 - high density	244
17728	[421, 379, 590, 587, 268, 292, 281, 281, 227, 268, 270, 542, 304, 370, 465, 529, 398, 200, 222, 210, 238, 201]	0.1288343558282209	0 jcm2	WL 385 - high density	248
17729	[417, 339, 290, 506, 533, 283, 520, 498, 291, 261, 313, 275, 199, 400, 313, 320, 434, 358, 304, 216, 257, 160, 447, 131]	0.1349693251533742	0 jcm2	WL 385 - high density	252
17730	[401, 364, 287, 497, 293, 497, 290, 293, 276, 211, 425, 208, 219, 526, 302, 214, 423, 306, 205, 339, 128, 358, 650]	0.1374233128834355	0 jcm2	WL 385 - high density	256
17731	[505, 411, 533, 306, 283, 303, 301, 404, 269, 283, 385, 315, 223, 619, 235, 489, 229, 287, 210, 289, 226]	0.1423312883435582	0 jcm2	WL 385 - high density	260
17732	[508, 395, 510, 270, 313, 286, 366, 282, 301, 261, 328, 292, 498, 412, 575, 282, 582, 349, 343, 205, 503, 307]	0.1411042944785276	0 jcm2	WL 385 - high density	264
17733	[399, 531, 367, 571, 312, 519, 392, 330, 501, 284, 288, 248, 306, 479, 290, 293, 244, 566, 310, 300, 189, 332, 245, 1068, 299, 121]	0.1460122699386503	0 jcm2	WL 385 - high density	268
17734	[472, 375, 309, 528, 282, 562, 1091, 434, 445, 268, 313, 351, 283, 257, 244, 277, 538, 133, 615, 283, 160, 285, 120]	0.1460122699386503	0 jcm2	WL 385 - high density	272
17735	[359, 296, 366, 332, 322, 473, 278, 272, 325, 319, 302, 315, 1079, 399, 237, 248, 230, 187, 612, 208, 329, 322, 210, 550, 310, 236, 203]	0.1484662576687117	0 jcm2	WL 385 - high density	276
17736	[346, 302, 346, 446, 583, 281, 247, 255, 312, 1057, 341, 235, 280, 268, 206, 347, 311, 268, 376, 212, 362]	0.1398773006134969	0 jcm2	WL 385 - high density	280
17737	[1020, 357, 375, 299, 295, 245, 265, 256, 604, 360, 321, 299, 470, 344, 232, 271, 233, 124, 219, 433, 259, 264, 335, 267]	0.1386503067484662	0 jcm2	WL 385 - high density	284
17738	[592, 381, 235, 299, 384, 278, 305, 305, 225, 262, 223, 228, 248, 250, 295, 269, 351, 467, 360]	0.1312883435582822	0 jcm2	WL 385 - high density	288
17739	[581, 409, 330, 332, 239, 261, 291, 222, 234, 275, 530, 249, 223, 254, 301, 361, 239, 1059, 525, 321, 262, 292]	0.1226993865030675	0 jcm2	WL 385 - high density	292
17740	[525, 396, 219, 580, 279, 234, 251, 608, 983, 218, 226, 210, 283, 171, 395, 230, 945, 292, 371, 117, 259]	0.1214723926380368	0 jcm2	WL 385 - high density	296
17741	[907, 507, 603, 234, 362, 231, 205, 214, 208, 206, 194, 227, 320, 250]	0.1214723926380368	0 jcm2	WL 385 - high density	300
17742	[361, 469, 335, 368, 343, 213, 241, 285, 429, 239, 209, 283, 125, 298, 119, 284, 250, 213, 200, 127, 344, 645, 231]	0.1116564417177914	0 jcm2	WL 385 - high density	304
17743	[487, 370, 215, 198, 214, 224, 321, 201, 374, 251, 316, 251, 389, 249, 524, 124, 193, 308, 186]	0.1042944785276073	0 jcm2	WL 385 - high density	308
17744	[356, 272, 314, 233, 208, 204, 226, 210, 245, 245, 279, 193, 217, 218]	0.1042944785276073	0 jcm2	WL 385 - high density	312
17745	[394, 274, 217, 217, 237, 213, 283, 229, 480, 180, 202, 225, 111, 115, 243]	0.0907975460122699	0 jcm2	WL 385 - high density	316
17746	[333, 227, 228, 324, 235, 313, 245, 214, 298, 238, 208, 308, 236, 304]	0.0834355828220859	0 jcm2	WL 385 - high density	320
17747	[222, 218, 228, 238, 201, 332, 429, 156, 212, 370, 107, 233]	0.0822085889570552	0 jcm2	WL 385 - high density	324
17748	[321, 225, 221, 230, 222, 333, 355, 322, 255, 203, 155, 221, 317]	0.0773006134969325	0 jcm2	WL 385 - high density	328
17749	[360, 290, 226, 367, 261, 201, 189, 225, 226, 187, 509, 642, 225]	0.0785276073619632	0 jcm2	WL 385 - high density	332
17750	[335, 245, 327, 647, 214, 215, 277, 315, 234, 181, 164]	0.0760736196319018	0 jcm2	WL 385 - high density	336
17751	[592, 314, 230, 254, 289, 244, 303, 306, 220, 290, 192, 169, 275, 230, 119]	0.0797546012269938	0 jcm2	WL 385 - high density	340
17752	[608, 210, 327, 228, 591, 307, 171, 119, 246, 295]	0.0773006134969325	0 jcm2	WL 385 - high density	344
17753	[608, 570, 233, 337, 213, 491, 320, 174, 167, 262, 189, 333, 253, 110, 208, 183]	0.0785276073619632	0 jcm2	WL 385 - high density	348
17754	[599, 549, 364, 330, 168, 248, 232, 531, 529, 126, 301]	0.0760736196319018	0 jcm2	WL 385 - high density	352
17755	[606, 469, 498, 390, 366, 168, 539, 282, 254, 367, 211, 469]	0.0797546012269938	0 jcm2	WL 385 - high density	356
17756	[611, 470, 371, 530, 540, 300, 308, 561, 383, 192, 170, 352, 310]	0.0748466257668711	0 jcm2	WL 385 - high density	360
17757	[540, 521, 259, 320, 335, 524, 284, 525, 222, 366, 269, 331, 177]	0.0760736196319018	0 jcm2	WL 385 - high density	364
17758	[518, 485, 521, 425, 449, 206, 177, 210, 198, 376, 291, 371]	0.0797546012269938	0 jcm2	WL 385 - high density	368
17759	[421, 510, 306, 322, 171, 285, 178, 267, 233, 270, 216, 393]	0.0809815950920245	0 jcm2	WL 385 - high density	372
17760	[426, 308, 516, 331, 287, 302, 535, 264, 414, 180, 202, 200, 269, 215, 308]	0.0809815950920245	0 jcm2	WL 385 - high density	376
17761	[513, 425, 513, 318, 318, 355, 260, 319, 177, 297, 171, 238, 108, 197]	0.0773006134969325	0 jcm2	WL 385 - high density	380
17762	[530, 518, 415, 343, 339, 279, 174, 308, 314, 233, 281, 299, 303]	0.0834355828220859	0 jcm2	WL 385 - high density	384
17763	[421, 529, 346, 506, 608, 350, 165, 302, 126]	0.0846625766871165	0 jcm2	WL 385 - high density	388
17764	[421, 513, 303, 287, 717, 283, 235, 182, 348, 315, 367, 318, 637, 212, 306, 108, 330]	0.0858895705521472	0 jcm2	WL 385 - high density	392
17765	[784, 426, 324, 286, 286, 585, 274, 259, 363, 190, 163, 251, 189, 373, 243, 141]	0.0895705521472392	0 jcm2	WL 385 - high density	396
17766	[401, 323, 279, 307, 335, 591, 282, 747, 266, 191, 305, 269, 306, 319, 141]	0.0957055214723926	0 jcm2	WL 385 - high density	400
17767	[704, 410, 258, 362, 324, 330, 322, 183, 575, 233, 236, 229, 646, 349, 373, 158]	0.0969325153374233	0 jcm2	WL 385 - high density	404
17768	[271, 478, 321, 262, 311, 246, 635, 733, 175, 213, 399, 380, 275, 155]	0.0981595092024539	0 jcm2	WL 385 - high density	408
17769	[362, 288, 335, 596, 173, 230, 302, 132, 382, 171, 188, 757, 274, 112, 130, 559, 151, 338]	0.1006134969325153	0 jcm2	WL 385 - high density	412
17770	[369, 288, 422, 279, 265, 194, 392, 317, 197, 198, 204, 885, 172, 133, 385, 327, 209]	0.1006134969325153	0 jcm2	WL 385 - high density	416
17771	[347, 232, 254, 443, 265, 226, 192, 365, 175, 394, 336, 231, 366, 211, 763, 122, 176]	0.1030674846625766	0 jcm2	WL 385 - high density	420
17772	[421, 365, 759, 229, 250, 204, 334, 175, 234, 167, 207, 170, 277, 368, 626, 139]	0.0981595092024539	0 jcm2	WL 385 - high density	424
17773	[734, 405, 255, 561, 196, 292, 917, 236, 173, 366, 204, 205, 178, 108, 206, 215]	0.0932515337423312	0 jcm2	WL 385 - high density	428
17774	[756, 301, 239, 357, 295, 236, 185, 180, 925, 145, 335, 438, 214, 362]	0.0871165644171779	0 jcm2	WL 385 - high density	432
17775	[709, 301, 523, 373, 219, 286, 211, 175, 176, 255, 213, 398, 110]	0.0858895705521472	0 jcm2	WL 385 - high density	436
17776	[713, 502, 246, 159, 250, 361, 185, 289, 172, 193, 102, 289]	0.0822085889570552	0 jcm2	WL 385 - high density	440
17777	[694, 455, 347, 255, 173, 419, 540, 300, 180, 107, 159, 164, 239, 332, 113]	0.0797546012269938	0 jcm2	WL 385 - high density	444
17778	[477, 657, 509, 372, 608, 176, 235, 220, 420, 167, 127, 159, 372]	0.0822085889570552	0 jcm2	WL 385 - high density	448
17779	[509, 280, 394, 273, 421, 313, 220, 225, 177, 251, 224, 87]	0.0785276073619632	0 jcm2	WL 385 - high density	452
17780	[368, 517, 292, 373, 340, 239, 604, 255, 177, 195, 361, 109, 784, 217, 1000]	0.0785276073619632	0 jcm2	WL 385 - high density	456
17781	[527, 365, 286, 1056, 377, 185, 215, 245, 334]	0.0809815950920245	0 jcm2	WL 385 - high density	460
17782	[422, 275, 343, 461, 233, 370, 408, 366, 211, 178, 405, 212, 284, 207, 438]	0.0932515337423312	0 jcm2	WL 385 - high density	464
17783	[414, 391, 282, 263, 226, 486, 229, 376, 209, 307, 175, 546, 254, 311, 254]	0.0907975460122699	0 jcm2	WL 385 - high density	468
17784	[382, 394, 367, 429, 295, 299, 268, 292, 219, 177, 593, 229, 328, 228, 326, 317, 315, 402, 358, 161, 177, 264]	0.0944785276073619	0 jcm2	WL 385 - high density	472
17785	[410, 428, 419, 238, 332, 182, 322, 313, 338, 320, 227, 422, 303]	0.0760736196319018	0 jcm2	WL 385 - high density	476
17786	[446, 329, 373, 222, 271, 307, 401, 180, 394, 321, 555, 349]	0.0576687116564417	0 jcm2	WL 385 - high density	480
17787	[431]	0.0039215686274509	0 jcm2	WL 385 - high density	0
17788	[192]	0.0052287581699346	0 jcm2	WL 385 - high density	4
17789	[194]	0.0091503267973856	0 jcm2	WL 385 - high density	8
17790	[535]	0.0183006535947712	0 jcm2	WL 385 - high density	12
17791	[522, 535, 98]	0.0326797385620915	0 jcm2	WL 385 - high density	16
17792	[536, 554, 565, 578, 489, 527, 370, 508]	0.0509803921568627	0 jcm2	WL 385 - high density	20
17793	[616, 539, 503, 553, 496, 501, 151, 513, 540, 582, 304, 504]	0.0679738562091503	0 jcm2	WL 385 - high density	24
17794	[572, 516, 562, 508, 492, 562, 470, 539, 260, 160, 645, 183, 750, 481, 590]	0.0928104575163398	0 jcm2	WL 385 - high density	28
17795	[615, 495, 487, 578, 450, 513, 221, 118, 550, 528, 531, 522, 618, 589]	0.1215686274509804	0 jcm2	WL 385 - high density	32
17796	[617, 535, 440, 493, 494, 531, 679, 503, 522, 592, 203, 302, 139, 483, 356, 536, 423, 234, 341, 553, 747, 507]	0.1450980392156863	0 jcm2	WL 385 - high density	36
17797	[516, 627, 687, 501, 528, 460, 703, 561, 548, 513, 483, 541, 299, 498, 245, 292, 535, 220, 257, 565, 516, 377, 273, 445, 167, 563, 510, 262, 271, 536]	0.1725490196078431	0 jcm2	WL 385 - high density	40
17798	[627, 583, 570, 706, 694, 515, 530, 311, 285, 476, 491, 290, 261, 557, 269, 236, 461, 304, 513, 577, 441, 183, 566, 509, 576, 465, 273, 349, 562, 169]	0.1986928104575163	0 jcm2	WL 385 - high density	44
17799	[708, 633, 328, 540, 553, 579, 517, 330, 335, 501, 504, 321, 290, 537, 558, 667, 423, 327, 225, 265, 255, 592, 453, 284, 247, 325, 215, 549, 241, 321, 272, 278, 544, 178, 460, 615]	0.2235294117647059	0 jcm2	WL 385 - high density	48
17800	[638, 523, 571, 611, 521, 497, 581, 547, 300, 757, 350, 273, 346, 402, 424, 544, 544, 624, 337, 496, 243, 247, 516, 254, 339, 664, 303, 312, 616, 235, 285, 492, 148, 1451]	0.2326797385620915	0 jcm2	WL 385 - high density	52
17801	[623, 608, 515, 537, 478, 583, 589, 516, 539, 768, 280, 526, 276, 294, 1507, 331, 567, 262, 461, 282, 361, 521, 504, 253, 291, 451, 404, 440, 318, 169, 289, 631, 369, 231, 368, 215, 613, 246, 360, 240, 127]	0.2405228758169934	0 jcm2	WL 385 - high density	56
17802	[657, 582, 526, 770, 386, 546, 554, 321, 571, 528, 604, 496, 497, 301, 577, 315, 286, 241, 462, 240, 534, 566, 263, 481, 560, 555, 388, 403, 310, 290, 265, 245, 408, 279, 520, 395, 159]	0.2352941176470588	0 jcm2	WL 385 - high density	60
17803	[577, 660, 541, 539, 559, 298, 771, 521, 620, 578, 353, 767, 265, 371, 538, 221, 289, 558, 285, 476, 267, 295, 454, 246, 413, 242, 204, 351, 293, 225, 480, 292, 91, 156, 481, 484]	0.2248366013071895	0 jcm2	WL 385 - high density	64
17804	[551, 660, 756, 638, 529, 385, 741, 303, 591, 255, 460, 482, 558, 474, 291, 501, 221, 477, 300, 585, 313, 486, 359, 204, 509, 273, 300, 280, 435, 358, 315, 297]	0.2065359477124183	0 jcm2	WL 385 - high density	68
17805	[536, 311, 654, 256, 504, 497, 564, 316, 593, 310, 427, 317, 746, 238, 181, 519, 253, 397, 538, 469, 482, 249, 369, 369, 313, 192]	0.1908496732026144	0 jcm2	WL 385 - high density	72
17806	[533, 523, 618, 490, 562, 316, 276, 303, 381, 350, 514, 251, 474, 725, 242, 348, 359, 552, 180, 295, 265, 226, 376, 403, 313, 257, 504]	0.1725490196078431	0 jcm2	WL 385 - high density	76
17807	[533, 583, 322, 286, 721, 492, 396, 301, 425, 470, 245, 549, 215, 176, 316, 333, 454, 327, 220, 588, 377, 268, 218, 265, 362]	0.1647058823529411	0 jcm2	WL 385 - high density	80
17808	[522, 560, 741, 286, 275, 439, 266, 586, 244, 284, 391, 337, 276, 325, 348, 310, 305, 313, 288, 241, 218, 262]	0.1555555555555555	0 jcm2	WL 385 - high density	84
17809	[528, 573, 421, 278, 305, 250, 529, 278, 328, 333, 243, 309, 240, 195, 432, 417, 341, 368, 264, 770, 296, 329, 454, 210, 249, 340]	0.1437908496732026	0 jcm2	WL 385 - high density	88
17810	[540, 581, 356, 779, 412, 291, 270, 546, 405, 295, 425, 263, 313, 380, 203, 192, 321, 284, 335]	0.1333333333333334	0 jcm2	WL 385 - high density	92
17811	[580, 367, 742, 349, 551, 274, 247, 257, 422, 450, 338, 271, 358, 198, 160, 257, 148, 326]	0.1215686274509804	0 jcm2	WL 385 - high density	96
17812	[543, 333, 244, 781, 422, 397, 563, 284, 245, 311, 231, 394, 220, 216, 196, 258, 179]	0.1045751633986928	0 jcm2	WL 385 - high density	100
17813	[287, 274, 267, 446, 237, 172, 272, 210, 288, 159, 574, 129, 151]	0.1006535947712418	0 jcm2	WL 385 - high density	104
17814	[259, 241, 169, 537, 175, 298, 347, 271, 457, 158, 155, 274, 310]	0.0967320261437908	0 jcm2	WL 385 - high density	108
17815	[350, 290, 508, 234, 444, 327, 300, 253, 327, 248, 199, 386, 279, 157, 156, 271]	0.0941176470588235	0 jcm2	WL 385 - high density	112
17816	[409, 274, 325, 353, 532, 222, 390, 273, 776, 243, 211, 150, 108, 290, 216]	0.0915032679738562	0 jcm2	WL 385 - high density	116
17817	[452, 317, 257, 281, 326, 358, 220, 313, 462, 120, 343, 229, 448, 147, 150]	0.0941176470588235	0 jcm2	WL 385 - high density	120
17818	[322, 327, 307, 257, 305, 149, 251, 460, 148, 246, 334]	0.0888888888888888	0 jcm2	WL 385 - high density	124
17819	[315, 330, 279, 294, 200, 223, 317, 306, 288, 203, 152, 493, 153, 299, 457]	0.0915032679738562	0 jcm2	WL 385 - high density	128
17820	[260, 312, 323, 345, 470, 247, 304, 339, 170, 206, 188, 245]	0.0928104575163398	0 jcm2	WL 385 - high density	132
17821	[295, 345, 290, 275, 291, 247, 338, 396, 539, 239, 228, 118, 161, 344, 123, 343, 162]	0.0967320261437908	0 jcm2	WL 385 - high density	136
17822	[322, 288, 253, 452, 316, 286, 311, 305, 310, 265, 220, 190, 168, 253, 280, 132]	0.0928104575163398	0 jcm2	WL 385 - high density	140
17823	[306, 313, 311, 295, 214, 293, 220, 316, 146, 368, 159, 490, 555, 122]	0.1006535947712418	0 jcm2	WL 385 - high density	144
17824	[287, 198, 309, 99, 184, 401, 327, 285, 200, 240, 238, 134]	0.0967320261437908	0 jcm2	WL 385 - high density	148
17825	[326, 302, 516, 338, 288, 319, 186, 252, 99, 143, 201, 96, 247, 421, 292, 147, 295, 198]	0.0928104575163398	0 jcm2	WL 385 - high density	152
17826	[311, 312, 289, 238, 275, 250, 408, 538, 167, 126, 266, 490, 92, 328]	0.0901960784313725	0 jcm2	WL 385 - high density	156
17827	[258, 287, 259, 344, 320, 252, 533, 249, 401, 83, 174, 565, 282]	0.0915032679738562	0 jcm2	WL 385 - high density	160
17828	[508, 266, 294, 292, 332, 241, 259, 281, 337, 220, 348, 392]	0.0797385620915032	0 jcm2	WL 385 - high density	164
17829	[312, 229, 220, 224, 270, 248, 376, 326, 459, 511, 415, 242, 96]	0.0758169934640522	0 jcm2	WL 385 - high density	168
17830	[509, 272, 334, 232, 265, 526, 334, 388, 266]	0.0758169934640522	0 jcm2	WL 385 - high density	172
17831	[492, 247, 281, 308, 267, 357, 393, 418, 159, 138, 182]	0.0771241830065359	0 jcm2	WL 385 - high density	176
17832	[468, 273, 392, 333, 236, 265, 241, 301, 278, 271, 158, 393, 324]	0.0784313725490196	0 jcm2	WL 385 - high density	180
17833	[387, 542, 321, 234, 258, 260, 394, 224, 387, 309, 147, 392, 194]	0.0849673202614379	0 jcm2	WL 385 - high density	184
17834	[379, 336, 514, 234, 178, 425, 140, 123, 246, 225, 361, 405, 394, 234]	0.0888888888888888	0 jcm2	WL 385 - high density	188
17835	[360, 307, 179, 261, 276, 147, 356, 152, 228, 225, 397, 421, 485, 233]	0.0862745098039216	0 jcm2	WL 385 - high density	192
17836	[376, 261, 330, 322, 618, 290, 258, 401, 359, 241, 116, 166, 438, 203]	0.0836601307189542	0 jcm2	WL 385 - high density	196
17837	[319, 321, 336, 160, 258, 265, 417, 244, 614, 285, 324]	0.0771241830065359	0 jcm2	WL 385 - high density	200
17838	[298, 261, 502, 449, 590, 251, 308, 151, 220, 277, 292]	0.0771241830065359	0 jcm2	WL 385 - high density	204
17839	[303, 340, 462, 295, 352, 470, 207, 163, 543]	0.0732026143790849	0 jcm2	WL 385 - high density	208
17840	[305, 360, 259, 409, 312, 456, 363, 271, 241, 338, 148, 349, 313, 533]	0.0745098039215686	0 jcm2	WL 385 - high density	212
17841	[326, 401, 482, 324, 242, 230, 288, 345, 242, 401, 300]	0.0758169934640522	0 jcm2	WL 385 - high density	216
17842	[369, 333, 274, 302, 258, 278, 251, 247, 634, 206, 180, 280]	0.0771241830065359	0 jcm2	WL 385 - high density	220
17843	[289, 273, 256, 285, 230, 286, 268, 357, 253, 267, 310, 515]	0.0705882352941176	0 jcm2	WL 385 - high density	224
17844	[284, 259, 243, 229, 196, 552, 217, 253, 285, 323]	0.0679738562091503	0 jcm2	WL 385 - high density	228
17845	[462, 268, 290, 241, 296, 342, 264, 229, 276]	0.061437908496732	0 jcm2	WL 385 - high density	232
17846	[460, 291, 249, 247, 288, 225, 248, 213, 248]	0.0562091503267973	0 jcm2	WL 385 - high density	236
17847	[217, 237, 248, 262, 338, 233, 260]	0.0588235294117647	0 jcm2	WL 385 - high density	240
17848	[295, 586, 258, 272, 227, 197, 245, 237]	0.0627450980392156	0 jcm2	WL 385 - high density	244
17849	[451, 553, 269, 227, 316, 243, 254, 270, 204, 282, 298, 544]	0.0640522875816993	0 jcm2	WL 385 - high density	248
[truncated: 42,650 more rows]

## Sheet: Figure 2 d
	Subcategory-02	Subcategory-01	Mitotic rounding timepoint (min)
0	0 jcm2	WL 385 - high density	44.0
1	0 jcm2	WL 385 - high density	48.0
2	0 jcm2	WL 385 - high density	36.0
3	0 jcm2	WL 385 - high density	60.0
4	0 jcm2	WL 385 - high density	44.0
5	0 jcm2	WL 385 - high density	52.0
6	0 jcm2	WL 385 - high density	60.0
7	0 jcm2	WL 385 - high density	48.0
8	0 jcm2	WL 385 - high density	52.0
9	0 jcm2	WL 385 - high density	56.0
10	0.6 jcm2	WL 385 - high density	68.0
11	0.6 jcm2	WL 385 - high density	48.0
12	0.6 jcm2	WL 385 - high density	88.0
13	0.6 jcm2	WL 385 - high density	64.0
14	0.6 jcm2	WL 385 - high density	88.0
15	0.6 jcm2	WL 385 - high density	88.0
16	0.6 jcm2	WL 385 - high density	96.0
17	0.6 jcm2	WL 385 - high density	88.0
18	0.6 jcm2	WL 385 - high density	92.0
19	0.6 jcm2	WL 385 - high density	100.0
30	0 jcm2	WL 385 - high density	68.0
31	0 jcm2	WL 385 - high density	60.0
32	0 jcm2	WL 385 - high density	80.0
33	0 jcm2	WL 385 - high density	60.0
34	0 jcm2	WL 385 - high density	72.0
35	0 jcm2	WL 385 - high density	72.0
36	0 jcm2	WL 385 - high density	56.0
37	0 jcm2	WL 385 - high density	48.0
38	0 jcm2	WL 385 - high density	76.0
39	0 jcm2	WL 385 - high density	60.0
40	6 jcm2	WL 385 - high density	112.0
41	6 jcm2	WL 385 - high density	96.0
42	6 jcm2	WL 385 - high density	116.0
43	6 jcm2	WL 385 - high density	116.0
44	6 jcm2	WL 385 - high density	76.0
45	6 jcm2	WL 385 - high density	108.0
46	6 jcm2	WL 385 - high density	112.0
47	6 jcm2	WL 385 - high density	116.0
48	6 jcm2	WL 385 - high density	76.0
49	6 jcm2	WL 385 - high density	84.0
50	60 jcm2	WL 385 - high density	84.0
51	60 jcm2	WL 385 - high density	112.0
52	60 jcm2	WL 385 - high density	116.0
53	60 jcm2	WL 385 - high density	24.0
54	60 jcm2	WL 385 - high density	108.0
55	60 jcm2	WL 385 - high density	104.0
56	60 jcm2	WL 385 - high density	84.0
57	60 jcm2	WL 385 - high density	96.0
58	60 jcm2	WL 385 - high density	112.0
59	60 jcm2	WL 385 - high density	100.0
70	0 jcm2	WL 385 - high density	44.0
71	0 jcm2	WL 385 - high density	56.0
72	0 jcm2	WL 385 - high density	88.0
73	0 jcm2	WL 385 - high density	60.0
74	0 jcm2	WL 385 - high density	44.0
75	0 jcm2	WL 385 - high density	44.0
76	0 jcm2	WL 385 - high density	44.0
77	0 jcm2	WL 385 - high density	40.0
78	0 jcm2	WL 385 - high density	48.0
79	0 jcm2	WL 385 - high density	48.0
80	6 jcm2	WL 385 - high density	72.0
81	6 jcm2	WL 385 - high density	60.0
82	6 jcm2	WL 385 - high density	88.0
83	6 jcm2	WL 385 - high density	116.0
84	6 jcm2	WL 385 - high density	84.0
85	6 jcm2	WL 385 - high density	108.0
86	6 jcm2	WL 385 - high density	100.0
87	6 jcm2	WL 385 - high density	88.0
88	6 jcm2	WL 385 - high density	84.0
89	6 jcm2	WL 385 - high density	92.0
90	60 jcm2	WL 385 - high density	104.0
91	60 jcm2	WL 385 - high density	96.0
92	60 jcm2	WL 385 - high density	68.0
93	60 jcm2	WL 385 - high density	84.0
94	60 jcm2	WL 385 - high density	112.0
95	60 jcm2	WL 385 - high density	108.0
96	60 jcm2	WL 385 - high density	116.0
97	60 jcm2	WL 385 - high density	92.0
98	60 jcm2	WL 385 - high density	100.0
99	60 jcm2	WL 385 - high density	84.0
110	0 jcm2	WL 385 - high density	52.0
111	0 jcm2	WL 385 - high density	52.0
112	0 jcm2	WL 385 - high density	44.0
113	0 jcm2	WL 385 - high density	44.0
114	0 jcm2	WL 385 - high density	48.0
115	0 jcm2	WL 385 - high density	40.0
116	0 jcm2	WL 385 - high density	44.0
117	0 jcm2	WL 385 - high density	44.0
118	0 jcm2	WL 385 - high density	40.0
119	0 jcm2	WL 385 - high density	52.0
120	0.6 jcm2	WL 385 - high density	64.0
121	0.6 jcm2	WL 385 - high density	84.0
122	0.6 jcm2	WL 385 - high density	112.0
123	0.6 jcm2	WL 385 - high density	76.0
124	0.6 jcm2	WL 385 - high density	96.0
125	0.6 jcm2	WL 385 - high density	96.0
126	0.6 jcm2	WL 385 - high density	64.0
127	0.6 jcm2	WL 385 - high density	72.0
128	0.6 jcm2	WL 385 - high density	68.0
129	0.6 jcm2	WL 385 - high density	68.0
150	0.6 jcm2	WL 475 - high density	56.0
151	0.6 jcm2	WL 475 - high density	104.0
152	0.6 jcm2	WL 475 - high density	64.0
153	0.6 jcm2	WL 475 - high density	52.0
154	0.6 jcm2	WL 475 - high density	60.0
155	0.6 jcm2	WL 475 - high density	52.0
156	0.6 jcm2	WL 475 - high density	56.0
157	0.6 jcm2	WL 475 - high density	96.0
158	0.6 jcm2	WL 475 - high density	96.0
159	0.6 jcm2	WL 475 - high density	52.0
160	6 jcm2	WL 475 - high density	88.0
161	6 jcm2	WL 475 - high density	56.0
162	6 jcm2	WL 475 - high density	76.0
163	6 jcm2	WL 475 - high density	60.0
164	6 jcm2	WL 475 - high density	88.0
165	6 jcm2	WL 475 - high density	48.0
166	6 jcm2	WL 475 - high density	40.0
167	6 jcm2	WL 475 - high density	52.0
168	6 jcm2	WL 475 - high density	52.0
169	6 jcm2	WL 475 - high density	52.0
170	0 jcm2	WL 475 - high density	44.0
171	0 jcm2	WL 475 - high density	60.0
172	0 jcm2	WL 475 - high density	48.0
173	0 jcm2	WL 475 - high density	68.0
174	0 jcm2	WL 475 - high density	68.0
175	0 jcm2	WL 475 - high density	48.0
176	0 jcm2	WL 475 - high density	64.0
177	0 jcm2	WL 475 - high density	56.0
178	0 jcm2	WL 475 - high density	44.0
179	0 jcm2	WL 475 - high density	60.0
180	0 jcm2	WL 475 - high density	36.0
181	0 jcm2	WL 475 - high density	32.0
182	0 jcm2	WL 475 - high density	48.0
183	0 jcm2	WL 475 - high density	104.0
184	0 jcm2	WL 475 - high density	48.0
185	0 jcm2	WL 475 - high density	72.0
186	0 jcm2	WL 475 - high density	44.0
187	0 jcm2	WL 475 - high density	44.0
188	0 jcm2	WL 475 - high density	56.0
189	0 jcm2	WL 475 - high density	36.0
190	0.6 jcm2	WL 475 - high density	64.0
191	0.6 jcm2	WL 475 - high density	60.0
192	0.6 jcm2	WL 475 - high density	52.0
193	0.6 jcm2	WL 475 - high density	44.0
194	0.6 jcm2	WL 475 - high density	56.0
195	0.6 jcm2	WL 475 - high density	60.0
196	0.6 jcm2	WL 475 - high density	36.0
197	0.6 jcm2	WL 475 - high density	72.0
198	0.6 jcm2	WL 475 - high density	56.0
199	0.6 jcm2	WL 475 - high density	116.0
200	6 jcm2	WL 475 - high density	52.0
201	6 jcm2	WL 475 - high density	32.0
212	0 jcm2	WL 475 - high density	48.0
213	0 jcm2	WL 475 - high density	44.0
214	0 jcm2	WL 475 - high density	60.0
215	0 jcm2	WL 475 - high density	64.0
216	0 jcm2	WL 475 - high density	68.0
217	0 jcm2	WL 475 - high density	96.0
218	0 jcm2	WL 475 - high density	48.0
219	0 jcm2	WL 475 - high density	44.0
220	0 jcm2	WL 475 - high density	68.0
221	0.6 jcm2	WL 475 - high density	52.0
222	0.6 jcm2	WL 475 - high density	56.0
223	0.6 jcm2	WL 475 - high density	56.0
224	0.6 jcm2	WL 475 - high density	48.0
225	0.6 jcm2	WL 475 - high density	56.0
226	0.6 jcm2	WL 475 - high density	68.0
227	0.6 jcm2	WL 475 - high density	56.0
228	0.6 jcm2	WL 475 - high density	48.0
229	0.6 jcm2	WL 475 - high density	52.0
230	0.6 jcm2	WL 475 - high density	68.0
231	6 jcm2	WL 475 - high density	60.0
232	6 jcm2	WL 475 - high density	64.0
233	6 jcm2	WL 475 - high density	64.0
234	6 jcm2	WL 475 - high density	56.0
235	6 jcm2	WL 475 - high density	60.0
236	6 jcm2	WL 475 - high density	40.0
237	6 jcm2	WL 475 - high density	48.0
238	6 jcm2	WL 475 - high density	48.0
239	6 jcm2	WL 475 - high density	32.0
250	0 jcm2	WL 385 - high density	48.0
251	0 jcm2	WL 385 - high density	40.0
252	0 jcm2	WL 385 - high density	48.0
253	0 jcm2	WL 385 - high density	36.0
254	0 jcm2	WL 385 - high density	48.0
255	0 jcm2	WL 385 - high density	48.0
256	0 jcm2	WL 385 - high density	44.0
257	0 jcm2	WL 385 - high density	36.0
258	0 jcm2	WL 385 - high density	44.0
259	0 jcm2	WL 385 - high density	40.0
260	6 jcm2	WL 385 - high density	44.0
261	6 jcm2	WL 385 - high density	48.0
262	6 jcm2	WL 385 - high density	52.0
263	6 jcm2	WL 385 - high density	48.0
264	6 jcm2	WL 385 - high density	76.0
265	6 jcm2	WL 385 - high density	64.0
266	6 jcm2	WL 385 - high density	72.0
267	6 jcm2	WL 385 - high density	84.0
268	6 jcm2	WL 385 - high density	56.0
269	6 jcm2	WL 385 - high density	64.0
270	60 jcm2	WL 385 - high density	52.0
271	60 jcm2	WL 385 - high density	60.0
272	60 jcm2	WL 385 - high density	72.0
273	60 jcm2	WL 385 - high density	64.0
274	60 jcm2	WL 385 - high density	56.0
275	60 jcm2	WL 385 - high density	72.0
276	60 jcm2	WL 385 - high density	48.0
277	60 jcm2	WL 385 - high density	76.0
278	60 jcm2	WL 385 - high density	80.0
279	60 jcm2	WL 385 - high density	96.0
290	0 jcm2	WL 630 - high density	40.0
291	0 jcm2	WL 630 - high density	48.0
292	0 jcm2	WL 630 - high density	44.0
293	0 jcm2	WL 630 - high density	40.0
294	0 jcm2	WL 630 - high density	44.0
295	0 jcm2	WL 630 - high density	44.0
296	0 jcm2	WL 630 - high density	40.0
297	0 jcm2	WL 630 - high density	36.0
298	0 jcm2	WL 630 - high density	44.0
299	0 jcm2	WL 630 - high density	40.0
300	0.6 jcm2	WL 630 - high density	60.0
301	0.6 jcm2	WL 630 - high density	52.0
302	0.6 jcm2	WL 630 - high density	56.0
303	0.6 jcm2	WL 630 - high density	40.0
304	0.6 jcm2	WL 630 - high density	44.0
305	0.6 jcm2	WL 630 - high density	40.0
306	0.6 jcm2	WL 630 - high density	40.0
307	0.6 jcm2	WL 630 - high density	52.0
308	0.6 jcm2	WL 630 - high density	52.0
309	0.6 jcm2	WL 630 - high density	44.0
310	6 jcm2	WL 630 - high density	44.0
311	6 jcm2	WL 630 - high density	52.0
312	6 jcm2	WL 630 - high density	40.0
313	6 jcm2	WL 630 - high density	52.0
314	6 jcm2	WL 630 - high density	36.0
315	6 jcm2	WL 630 - high density	40.0
316	6 jcm2	WL 630 - high density	56.0
317	6 jcm2	WL 630 - high density	40.0
318	6 jcm2	WL 630 - high density	40.0
319	6 jcm2	WL 630 - high density	40.0
330	0 jcm2	WL 630 - high density	64.0
331	0 jcm2	WL 630 - high density	60.0
332	0 jcm2	WL 630 - high density	40.0
333	0 jcm2	WL 630 - high density	52.0
334	0 jcm2	WL 630 - high density	60.0
335	0 jcm2	WL 630 - high density	112.0
336	0 jcm2	WL 630 - high density	64.0
337	0 jcm2	WL 630 - high density	52.0
338	0 jcm2	WL 630 - high density	40.0
339	0.6 jcm2	WL 630 - high density	108.0
340	0.6 jcm2	WL 630 - high density	60.0
341	6 jcm2	WL 630 - high density	40.0
342	6 jcm2	WL 630 - high density	88.0
343	6 jcm2	WL 630 - high density	28.0
344	6 jcm2	WL 630 - high density	84.0
345	6 jcm2	WL 630 - high density	44.0
346	6 jcm2	WL 630 - high density	24.0
347	6 jcm2	WL 630 - high density	92.0
348	6 jcm2	WL 630 - high density	56.0
349	6 jcm2	WL 630 - high density	32.0
350	6 jcm2	WL 630 - high density	84.0
361	0 jcm2	WL 475 - high density	48.0
362	0 jcm2	WL 475 - high density	60.0
363	0 jcm2	WL 475 - high density	88.0
364	0 jcm2	WL 475 - high density	44.0
365	0 jcm2	WL 475 - high density	64.0
366	0 jcm2	WL 475 - high density	44.0
367	6 jcm2	WL 475 - high density	60.0
368	6 jcm2	WL 475 - high density	116.0
369	6 jcm2	WL 475 - high density	80.0
370	6 jcm2	WL 475 - high density	52.0
371	6 jcm2	WL 475 - high density	108.0
372	6 jcm2	WL 475 - high density	68.0
373	60 jcm2	WL 475 - high density	48.0
374	60 jcm2	WL 475 - high density	24.0
375	60 jcm2	WL 475 - high density	116.0
376	60 jcm2	WL 475 - high density	116.0
377	60 jcm2	WL 475 - high density	84.0
378	60 jcm2	WL 475 - high density	96.0
379	60 jcm2	WL 475 - high density	96.0
380	60 jcm2	WL 475 - high density	72.0
381	60 jcm2	WL 475 - high density	112.0
382	60 jcm2	WL 475 - high density	88.0
387	0 jcm2	WL 630 - high density	32.0
388	0 jcm2	WL 630 - high density	92.0
389	0 jcm2	WL 630 - high density	84.0
390	0 jcm2	WL 630 - high density	44.0
391	0 jcm2	WL 630 - high density	64.0
392	0 jcm2	WL 630 - high density	88.0
393	0 jcm2	WL 630 - high density	60.0
394	6 jcm2	WL 630 - high density	84.0
395	6 jcm2	WL 630 - high density	68.0
396	6 jcm2	WL 630 - high density	68.0
397	6 jcm2	WL 630 - high density	80.0
398	60 jcm2	WL 630 - high density	56.0
399	60 jcm2	WL 630 - high density	80.0
400	60 jcm2	WL 630 - high density	116.0
401	60 jcm2	WL 630 - high density	72.0
406	0 jcm2	WL 630 - high density	24.0
407	0 jcm2	WL 630 - high density	52.0
408	0 jcm2	WL 630 - high density	52.0
409	0 jcm2	WL 630 - high density	64.0
410	0 jcm2	WL 630 - high density	56.0
411	0 jcm2	WL 630 - high density	80.0
412	0 jcm2	WL 630 - high density	68.0
413	0 jcm2	WL 630 - high density	24.0
414	0 jcm2	WL 630 - high density	24.0
415	0 jcm2	WL 630 - high density	24.0
416	6 jcm2	WL 630 - high density	60.0
417	6 jcm2	WL 630 - high density	96.0
418	6 jcm2	WL 630 - high density	76.0
419	6 jcm2	WL 630 - high density	60.0
420	6 jcm2	WL 630 - high density	76.0
421	6 jcm2	WL 630 - high density	48.0
422	6 jcm2	WL 630 - high density	24.0
423	6 jcm2	WL 630 - high density	108.0
424	6 jcm2	WL 630 - high density	64.0
425	6 jcm2	WL 630 - high density	24.0
426	60 jcm2	WL 630 - high density	72.0
427	60 jcm2	WL 630 - high density	52.0
428	60 jcm2	WL 630 - high density	80.0
429	60 jcm2	WL 630 - high density	72.0
430	60 jcm2	WL 630 - high density	80.0
431	60 jcm2	WL 630 - high density	76.0
432	60 jcm2	WL 630 - high density	116.0
433	60 jcm2	WL 630 - high density	88.0
434	60 jcm2	WL 630 - high density	52.0
435	60 jcm2	WL 630 - high density	88.0
446	0 jcm2	WL 630 - high density	60.0
447	0 jcm2	WL 630 - high density	52.0
448	0 jcm2	WL 630 - high density	56.0
449	0 jcm2	WL 630 - high density	96.0
450	0 jcm2	WL 630 - high density	72.0
451	0 jcm2	WL 630 - high density	24.0
452	0 jcm2	WL 630 - high density	68.0
453	0 jcm2	WL 630 - high density	68.0
454	0 jcm2	WL 630 - high density	56.0
455	0 jcm2	WL 630 - high density	72.0
456	6 jcm2	WL 630 - high density	60.0
457	6 jcm2	WL 630 - high density	56.0
458	6 jcm2	WL 630 - high density	60.0
459	6 jcm2	WL 630 - high density	80.0
460	6 jcm2	WL 630 - high density	76.0
461	6 jcm2	WL 630 - high density	112.0
462	6 jcm2	WL 630 - high density	56.0
463	6 jcm2	WL 630 - high density	84.0
464	6 jcm2	WL 630 - high density	24.0
465	6 jcm2	WL 630 - high density	80.0
466	60 jcm2	WL 630 - high density	116.0
467	60 jcm2	WL 630 - high density	96.0
468	60 jcm2	WL 630 - high density	72.0
469	60 jcm2	WL 630 - high density	36.0
470	60 jcm2	WL 630 - high density	72.0
471	60 jcm2	WL 630 - high density	76.0
472	60 jcm2	WL 630 - high density	100.0
473	60 jcm2	WL 630 - high density	44.0
474	60 jcm2	WL 630 - high density	112.0
475	60 jcm2	WL 630 - high density	108.0
486	0 jcm2	WL 475 - high density	116.0
487	0 jcm2	WL 475 - high density	80.0
488	0 jcm2	WL 475 - high density	60.0
489	0 jcm2	WL 475 - high density	80.0
490	0 jcm2	WL 475 - high density	116.0
491	0 jcm2	WL 475 - high density	92.0
492	0 jcm2	WL 475 - high density	108.0
493	60 jcm2	WL 475 - high density	76.0
494	60 jcm2	WL 475 - high density	84.0
495	60 jcm2	WL 475 - high density	116.0
496	60 jcm2	WL 475 - high density	112.0

## Sheet: Figure 2 g
	index	Subcategory-02	normalised_mean_per_video_name_wrt_0 jcm2	Subcategory-01
0	0	0 jcm2	1.9685715666326993	WL 385 - high density
1	1	0 jcm2	1.1961836528068048	WL 385 - high density
2	2	0 jcm2	0.3708827160728353	WL 385 - high density
3	3	0 jcm2	0.42827800967234675	WL 385 - high density
4	4	0 jcm2	1.852416092710268	WL 385 - high density
5	5	0 jcm2	0.47521793994136297	WL 385 - high density
6	6	0 jcm2	0.570256602908708	WL 385 - high density
7	7	0 jcm2	1.0840749531458904	WL 385 - high density
8	8	0 jcm2	0.6890138692566607	WL 385 - high density
9	9	0 jcm2	1.3651045968524234	WL 385 - high density
10	10	0.6 jcm2	0.42370658117704335	WL 385 - high density
11	11	0.6 jcm2	0.21932790072704092	WL 385 - high density
12	12	0.6 jcm2	0.33315185814203063	WL 385 - high density
13	13	0.6 jcm2	0.21772438261880547	WL 385 - high density
14	14	0.6 jcm2	1.0526430742325048	WL 385 - high density
15	15	0.6 jcm2	1.2804867711203018	WL 385 - high density
16	16	0.6 jcm2	0.32634325656122426	WL 385 - high density
17	17	0.6 jcm2	1.0693924201397003	WL 385 - high density
18	18	0.6 jcm2	0.2540260023743198	WL 385 - high density
19	19	0.6 jcm2	0.4058525310264471	WL 385 - high density
20	30	0 jcm2	1.8836837657941963	WL 385 - high density
21	31	0 jcm2	0.49659594312227273	WL 385 - high density
22	32	0 jcm2	0.9362527865199184	WL 385 - high density
23	33	0 jcm2	0.6256572957295273	WL 385 - high density
24	34	0 jcm2	1.1667264992828243	WL 385 - high density
25	35	0 jcm2	1.8112494112348703	WL 385 - high density
26	36	0 jcm2	0.9887401970147619	WL 385 - high density
27	37	0 jcm2	0.5183239311755794	WL 385 - high density
28	38	0 jcm2	1.0718776775643575	WL 385 - high density
29	39	0 jcm2	0.5008924925616931	WL 385 - high density
30	40	6 jcm2	0.7523309456984889	WL 385 - high density
31	41	6 jcm2	0.39361557548204346	WL 385 - high density
32	42	6 jcm2	0.4172683163899959	WL 385 - high density
33	43	6 jcm2	1.0167332856302118	WL 385 - high density
34	44	6 jcm2	0.4234445149925038	WL 385 - high density
35	45	6 jcm2	1.8210638384984483	WL 385 - high density
36	46	6 jcm2	0.5240858064331606	WL 385 - high density
37	47	6 jcm2	1.0466058734139536	WL 385 - high density
38	48	6 jcm2	0.5876609879600312	WL 385 - high density
39	49	60 jcm2	0.3000667994824379	WL 385 - high density
40	50	60 jcm2	0.3081538422244924	WL 385 - high density
41	51	60 jcm2	0.488700116795989	WL 385 - high density
42	52	60 jcm2	0.28805451324564474	WL 385 - high density
43	53	60 jcm2	1.044926353532258	WL 385 - high density
44	54	60 jcm2	0.7327688586712605	WL 385 - high density
45	55	60 jcm2	1.2422213817984005	WL 385 - high density
46	56	60 jcm2	0.39152249565223546	WL 385 - high density
47	57	60 jcm2	0.90171784309033	WL 385 - high density
48	68	0 jcm2	2.0269215712261492	WL 385 - high density
49	69	0 jcm2	0.7828814662797287	WL 385 - high density
50	70	0 jcm2	0.21126130236417648	WL 385 - high density
51	71	0 jcm2	1.0197100960508994	WL 385 - high density
52	72	0 jcm2	1.0017609338329259	WL 385 - high density
53	73	0 jcm2	1.7743500585775782	WL 385 - high density
54	74	0 jcm2	0.7852825271660342	WL 385 - high density
55	75	0 jcm2	0.8370060588284588	WL 385 - high density
56	76	0 jcm2	0.8889562809842178	WL 385 - high density
57	77	0 jcm2	0.6718697046898324	WL 385 - high density
58	78	6 jcm2	1.0474056801900145	WL 385 - high density
59	79	6 jcm2	0.48099171216205155	WL 385 - high density
60	80	6 jcm2	0.45511815031989156	WL 385 - high density
61	81	6 jcm2	0.1829947299874275	WL 385 - high density
62	82	6 jcm2	0.32166670005855497	WL 385 - high density
63	83	6 jcm2	0.4035141896774909	WL 385 - high density
64	84	6 jcm2	0.37296820405463377	WL 385 - high density
65	85	6 jcm2	0.8293411248969831	WL 385 - high density
66	86	6 jcm2	0.23219353105547913	WL 385 - high density
67	87	6 jcm2	0.42631961996961565	WL 385 - high density
68	88	60 jcm2	0.40154647006954836	WL 385 - high density
69	89	60 jcm2	0.522914721582425	WL 385 - high density
70	90	60 jcm2	0.43434011916327403	WL 385 - high density
71	91	60 jcm2	0.3754111197195883	WL 385 - high density
72	92	60 jcm2	0.26557079119708976	WL 385 - high density
73	93	60 jcm2	0.47162040208367717	WL 385 - high density
74	94	60 jcm2	0.15548613862087807	WL 385 - high density
75	95	60 jcm2	0.3402681525044789	WL 385 - high density
76	96	60 jcm2	1.2356604033681833	WL 385 - high density
77	97	60 jcm2	0.3254258101412317	WL 385 - high density
78	108	0 jcm2	1.2387309213555242	WL 385 - high density
79	109	0 jcm2	0.9676563717525725	WL 385 - high density
80	110	0 jcm2	0.8558756065384815	WL 385 - high density
81	111	0 jcm2	1.247358985342093	WL 385 - high density
82	112	0 jcm2	1.2426387234288758	WL 385 - high density
83	113	0 jcm2	0.9642018179153236	WL 385 - high density
84	114	0 jcm2	0.7793928414240116	WL 385 - high density
85	115	0 jcm2	0.7013023854345547	WL 385 - high density
86	116	0 jcm2	1.0690105285614735	WL 385 - high density
87	117	0 jcm2	0.9338318182470902	WL 385 - high density
88	118	0.6 jcm2	0.9917581346880665	WL 385 - high density
89	119	0.6 jcm2	0.40466068824500917	WL 385 - high density
90	120	0.6 jcm2	0.5972971704016063	WL 385 - high density
91	121	0.6 jcm2	0.2286635045902199	WL 385 - high density
92	122	0.6 jcm2	0.42180922401938803	WL 385 - high density
93	123	0.6 jcm2	1.0216250597189822	WL 385 - high density
94	124	0.6 jcm2	0.6139454506129425	WL 385 - high density
95	125	0.6 jcm2	0.42650925323449157	WL 385 - high density
96	126	0.6 jcm2	0.4825855210839486	WL 385 - high density
97	127	0.6 jcm2	1.5433881698354417	WL 385 - high density
98	138	0 jcm2	0.24092576912160105	WL 475 - high density
99	139	0 jcm2	0.8496679387063976	WL 475 - high density
100	140	0 jcm2	0.7321407691545336	WL 475 - high density
101	141	0 jcm2	1.3743283534344066	WL 475 - high density
102	142	0 jcm2	1.2831420623239047	WL 475 - high density
103	143	0 jcm2	1.4948137777114059	WL 475 - high density
104	144	0 jcm2	1.7116641909003423	WL 475 - high density
105	145	0 jcm2	0.7953182011819678	WL 475 - high density
106	146	0 jcm2	1.1429575215983891	WL 475 - high density
107	147	0 jcm2	0.3750414158670528	WL 475 - high density
108	148	0.6 jcm2	0.8257654769231227	WL 475 - high density
109	149	0.6 jcm2	0.4191590949738242	WL 475 - high density
110	150	0.6 jcm2	1.1512175478717388	WL 475 - high density
111	151	0.6 jcm2	1.0438596535132922	WL 475 - high density
112	152	0.6 jcm2	0.41950688138396364	WL 475 - high density
113	153	6 jcm2	0.3818770070971127	WL 475 - high density
114	154	6 jcm2	0.6908480904191493	WL 475 - high density
115	155	6 jcm2	0.33150804532640993	WL 475 - high density
116	156	6 jcm2	0.7301775357405872	WL 475 - high density
117	157	6 jcm2	0.25193150687272975	WL 475 - high density
118	158	6 jcm2	0.409941070263243	WL 475 - high density
119	159	6 jcm2	0.8666983307786578	WL 475 - high density
120	160	6 jcm2	0.5402646937842439	WL 475 - high density
121	161	6 jcm2	0.307405824443687	WL 475 - high density
122	162	6 jcm2	0.7352985127146625	WL 475 - high density
123	173	0 jcm2	0.10745845907098384	WL 475 - high density
124	174	0 jcm2	0.19139736764831564	WL 475 - high density
125	175	0 jcm2	2.972780957558173	WL 475 - high density
126	176	0 jcm2	0.9737863413502572	WL 475 - high density
127	177	0 jcm2	1.9333201648370393	WL 475 - high density
128	178	0 jcm2	0.270282323325433	WL 475 - high density
129	179	0 jcm2	0.5523980787887354	WL 475 - high density
130	180	0 jcm2	1.2468728238108804	WL 475 - high density
131	181	0 jcm2	1.0877065403376462	WL 475 - high density
132	182	0 jcm2	0.6639969432725364	WL 475 - high density
133	183	0.6 jcm2	0.41079469543868374	WL 475 - high density
134	184	0.6 jcm2	1.0826201371407662	WL 475 - high density
135	185	0.6 jcm2	0.9038716055578404	WL 475 - high density
136	186	0.6 jcm2	0.926791072623548	WL 475 - high density
137	187	0.6 jcm2	0.9487677479039652	WL 475 - high density
138	188	0.6 jcm2	0.9823789478464356	WL 475 - high density
139	199	0 jcm2	0.47355370159226046	WL 475 - high density
140	200	0 jcm2	0.7876971990248224	WL 475 - high density
141	201	0 jcm2	0.5996057669881961	WL 475 - high density
142	202	0 jcm2	1.162207003567807	WL 475 - high density
143	203	0 jcm2	1.438555467146094	WL 475 - high density
144	204	0 jcm2	1.442311325563595	WL 475 - high density
145	205	0 jcm2	1.410701031758391	WL 475 - high density
146	206	0 jcm2	1.4078932626491	WL 475 - high density
147	207	0 jcm2	0.27747524170973414	WL 475 - high density
148	208	0.6 jcm2	0.4999597916653027	WL 475 - high density
149	209	0.6 jcm2	0.49330586921217984	WL 475 - high density
150	210	0.6 jcm2	0.5666662907044552	WL 475 - high density
151	211	0.6 jcm2	0.5835198342109661	WL 475 - high density
152	212	0.6 jcm2	0.41533611584451546	WL 475 - high density
153	213	0.6 jcm2	0.5495257376185333	WL 475 - high density
154	214	0.6 jcm2	0.5306100712240872	WL 475 - high density
155	215	0.6 jcm2	0.7113526240995315	WL 475 - high density
156	216	0.6 jcm2	0.6974950500602509	WL 475 - high density
157	217	0.6 jcm2	0.5500228247963134	WL 475 - high density
158	218	6 jcm2	1.030743167300472	WL 475 - high density
159	219	6 jcm2	0.4770300760378003	WL 475 - high density
160	220	6 jcm2	0.6716331864279896	WL 475 - high density
161	221	6 jcm2	0.5518476707670251	WL 475 - high density
162	222	6 jcm2	0.6520326031012839	WL 475 - high density
163	223	6 jcm2	0.8425197312327534	WL 475 - high density
164	224	6 jcm2	0.5290711271439995	WL 475 - high density
165	225	6 jcm2	0.993350611573764	WL 475 - high density
166	236	0 jcm2	0.7694503924445781	WL 385 - high density
167	237	0 jcm2	0.44662766182479735	WL 385 - high density
168	238	0 jcm2	0.15640671830783953	WL 385 - high density
169	239	0 jcm2	0.1854335726627373	WL 385 - high density
170	240	0 jcm2	0.6598391842816432	WL 385 - high density
171	241	0 jcm2	1.4347388985773564	WL 385 - high density
172	242	0 jcm2	2.484981881073095	WL 385 - high density
173	243	0 jcm2	0.8102906593197464	WL 385 - high density
174	244	0 jcm2	1.2377272455934927	WL 385 - high density
175	245	0 jcm2	1.814503785914714	WL 385 - high density
176	246	6 jcm2	0.7674776686513873	WL 385 - high density
177	247	6 jcm2	0.6778629695249838	WL 385 - high density
178	248	6 jcm2	0.5717438140800091	WL 385 - high density
179	249	6 jcm2	0.44720403090421673	WL 385 - high density
180	250	6 jcm2	0.4036965143198271	WL 385 - high density
181	251	6 jcm2	0.408724892040162	WL 385 - high density
182	252	6 jcm2	0.4661614452421221	WL 385 - high density
183	253	6 jcm2	0.8428878735048898	WL 385 - high density
184	254	6 jcm2	0.501281882015569	WL 385 - high density
185	255	6 jcm2	0.5345128608132964	WL 385 - high density
186	256	60 jcm2	0.14678984195179348	WL 385 - high density
187	257	60 jcm2	1.0535087682457251	WL 385 - high density
188	258	60 jcm2	0.38512942730175187	WL 385 - high density
189	259	60 jcm2	0.27840854529590775	WL 385 - high density
190	260	60 jcm2	1.1051975605497346	WL 385 - high density
191	261	60 jcm2	0.2234125413599786	WL 385 - high density
192	262	60 jcm2	0.4522564283871599	WL 385 - high density
193	263	60 jcm2	0.14888354108252455	WL 385 - high density
194	264	60 jcm2	0.05180998077750749	WL 385 - high density
195	265	60 jcm2	0.09368462523059289	WL 385 - high density
196	276	0 jcm2	1.3703079108380025	WL 630 - high density
197	277	0 jcm2	1.0314092856514623	WL 630 - high density
198	278	0 jcm2	1.2773503804151933	WL 630 - high density
199	279	0 jcm2	0.563391533065766	WL 630 - high density
200	280	0 jcm2	0.7825516630357112	WL 630 - high density
201	281	0 jcm2	1.1691557010006517	WL 630 - high density
202	282	0 jcm2	1.3214154326177037	WL 630 - high density
203	283	0 jcm2	0.851161531587551	WL 630 - high density
204	284	0 jcm2	0.8507958329568338	WL 630 - high density
205	285	0 jcm2	0.782460728831124	WL 630 - high density
206	286	0.6 jcm2	1.0106885497131315	WL 630 - high density
207	287	0.6 jcm2	1.0487698405082806	WL 630 - high density
208	288	0.6 jcm2	0.7571791041382837	WL 630 - high density
209	289	0.6 jcm2	0.6283928712789196	WL 630 - high density
210	290	0.6 jcm2	1.1359221602070595	WL 630 - high density
211	291	6 jcm2	0.4609553249159049	WL 630 - high density
212	292	6 jcm2	0.3003027413148655	WL 630 - high density
213	293	6 jcm2	0.40252457792099766	WL 630 - high density
214	294	6 jcm2	0.285596620714344	WL 630 - high density
215	295	6 jcm2	0.25729118067343953	WL 630 - high density
216	296	6 jcm2	0.9876221509411564	WL 630 - high density
217	297	6 jcm2	0.5505943359402178	WL 630 - high density
218	298	6 jcm2	0.4687887215468242	WL 630 - high density
219	299	6 jcm2	0.6324065799593435	WL 630 - high density
220	310	0 jcm2	0.3035435969080686	WL 630 - high density
221	311	0 jcm2	0.33554660071932885	WL 630 - high density
222	312	0 jcm2	1.6725812611121245	WL 630 - high density
223	313	0 jcm2	2.329683241433044	WL 630 - high density
224	314	0 jcm2	1.6390141698101428	WL 630 - high density
225	315	0 jcm2	0.3805813448379192	WL 630 - high density
226	316	0 jcm2	0.8868496164568953	WL 630 - high density
227	317	0 jcm2	0.45220016872247665	WL 630 - high density
228	318	0.6 jcm2	0.7919210930795884	WL 630 - high density
229	319	0.6 jcm2	0.20180357261647464	WL 630 - high density
230	320	6 jcm2	0.402418551909852	WL 630 - high density
231	321	6 jcm2	0.6820114517319993	WL 630 - high density
232	322	6 jcm2	0.39539133496069223	WL 630 - high density
233	323	6 jcm2	0.4939693147939128	WL 630 - high density
234	324	6 jcm2	0.5142624330110039	WL 630 - high density
235	325	6 jcm2	0.3826911632346529	WL 630 - high density
236	326	6 jcm2	0.5802152535956949	WL 630 - high density
237	327	6 jcm2	0.5321470541265505	WL 630 - high density
238	338	0 jcm2	0.7530973682923399	WL 630 - high density
239	339	0 jcm2	0.5160215921406929	WL 630 - high density
240	340	0 jcm2	0.4865945344792593	WL 630 - high density
241	341	0 jcm2	1.2365880426848466	WL 630 - high density
242	342	0 jcm2	0.9344011646234234	WL 630 - high density
243	343	0 jcm2	0.8907198575681803	WL 630 - high density
244	344	0 jcm2	2.071881454597966	WL 630 - high density
245	345	0 jcm2	1.1106959856132923	WL 630 - high density
246	346	6 jcm2	0.9033076448723489	WL 630 - high density
247	347	6 jcm2	0.544672365498252	WL 630 - high density
248	348	6 jcm2	0.5884109618100838	WL 630 - high density
249	349	6 jcm2	0.43138267879366815	WL 630 - high density
250	350	6 jcm2	1.0577291109963085	WL 630 - high density
251	351	60 jcm2	0.8247438005709302	WL 630 - high density
252	352	60 jcm2	0.8386976977091397	WL 630 - high density
253	353	60 jcm2	0.6906656288383686	WL 630 - high density
254	354	60 jcm2	0.31130675244011036	WL 630 - high density
255	355	60 jcm2	0.4471939744997035	WL 630 - high density
256	356	60 jcm2	0.658939991905658	WL 630 - high density
257	357	60 jcm2	0.2979553849910941	WL 630 - high density
258	358	60 jcm2	0.7134562024182218	WL 630 - high density
259	359	60 jcm2	0.878411756066862	WL 630 - high density
260	370	0 jcm2	0.9887143129455488	WL 475 - high density
261	371	0 jcm2	0.41735976640794004	WL 475 - high density
262	372	0 jcm2	1.0291035882045156	WL 475 - high density
263	373	0 jcm2	2.238460651345147	WL 475 - high density
264	374	0 jcm2	0.883646734051906	WL 475 - high density
265	375	0 jcm2	0.8003341314377204	WL 475 - high density
266	376	0 jcm2	0.6423808156072216	WL 475 - high density
267	377	60 jcm2	0.2622696750334631	WL 475 - high density
268	378	60 jcm2	0.6081873125518258	WL 475 - high density
269	379	60 jcm2	0.4785925127721757	WL 475 - high density
270	380	60 jcm2	0.49696860995293546	WL 475 - high density

## Sheet: Figure 3 b
	Subcategory-02	Mitotic rounding timepoint (min)
0	MitoRed_475	48.0
1	MitoRed_475	64.0
2	MitoRed_475	76.0
3	MitoRed_475	60.0
4	MitoRed_475	56.0
5	MitoRed_475	44.0
6	MitoGreen_475	68.0
7	MitoGreen_475	56.0
8	MitoRed_475	80.0
9	MitoRed_475	52.0
10	MitoGreen_475	60.0
11	MitoGreen_475	52.0
12	MitoRed_475	76.0
13	MitoGreen_475	116.0
14	MitoGreen_475	104.0
15	MitoGreen_475	108.0
16	MitoGreen_475	76.0
17	MitoGreen_475	104.0
18	MitoGreen_475	72.0
19	MitoGreen_475	64.0
20	MitoRed	64.0
22	MitoRed_475	52.0
24	Unlabelled	48.0
25	MitoRed	40.0
26	Unlabelled	44.0
27	Unlabelled	48.0
28	MitoRed	52.0
31	Unlabelled	52.0
32	MitoRed	68.0
33	MitoRed	52.0
34	MitoRed	60.0
35	MitoRed	56.0
37	Unlabelled	68.0
41	MitoRed	60.0
42	MitoGreen	64.0
43	MitoRed	68.0
45	MitoRed	68.0
47	MitoGreen	52.0
48	MitoGreen	84.0
49	MitoGreen	68.0
52	MitoGreen	60.0
53	MitoGreen	60.0
54	MitoGreen	68.0
56	MitoGreen	64.0
57	MitoGreen	60.0
58	MitoGreen	112.0
60	MitoRed_475	64.0
61	MitoRed_475	60.0
62	MitoGreen_475	32.0
63	MitoRed_475	48.0
64	MitoGreen_475	72.0
65	MitoGreen_475	68.0
66	MitoRed_475	52.0
67	MitoRed_475	64.0
68	MitoGreen_475	60.0
69	MitoGreen_475	108.0
70	MitoRed_475	92.0
71	MitoRed_475	44.0
72	MitoRed_475	60.0
73	MitoGreen_475	48.0
74	MitoGreen_475	40.0
75	MitoGreen_475	72.0
76	MitoGreen_475	96.0
77	MitoRed_475	44.0
78	MitoRed_475	68.0
79	Unlabelled	56.0
81	MitoRed	112.0
83	MitoRed	60.0
86	Unlabelled	44.0
87	MitoRed	44.0
88	MitoRed	56.0
90	MitoRed	68.0
91	Unlabelled	80.0
94	MitoRed	64.0
95	MitoRed	64.0
96	MitoRed	60.0
97	MitoGreen	68.0
101	Unlabelled	36.0
102	MitoRed	68.0
103	MitoGreen	44.0
104	MitoGreen	68.0
105	MitoGreen	44.0
107	MitoGreen	48.0
108	MitoGreen	84.0
109	MitoRed	60.0
110	MitoGreen	56.0
114	MitoGreen	64.0
115	MitoGreen	64.0
116	MitoGreen	52.0

## Sheet: Figure 3 c
	cell_size	Cell percentage	Subcategory-02	Subcategory-01	frame
1080	[459]	0.0051282051282051	MitoGreen	WL 475 - 20 min - high density	0
1081	[436]	0.0119658119658119	MitoGreen	WL 475 - 20 min - high density	4
1082	[433]	0.017094017094017	MitoGreen	WL 475 - 20 min - high density	8
1083	[433, 324, 196, 629]	0.0222222222222222	MitoGreen	WL 475 - 20 min - high density	12
1084	[414, 440, 724]	0.0324786324786324	MitoGreen	WL 475 - 20 min - high density	16
1085	[453, 409, 682, 248]	0.0495726495726495	MitoGreen	WL 475 - 20 min - high density	20
1086	[384, 439, 453, 399, 521, 607, 688]	0.0666666666666666	MitoGreen	WL 475 - 20 min - high density	24
1087	[416, 456, 701, 502, 440, 474, 423, 337, 296, 438, 633]	0.0871794871794871	MitoGreen	WL 475 - 20 min - high density	28
1088	[484, 709, 408, 434, 364, 491, 639, 462, 429, 455, 436, 382, 364, 207]	0.1145299145299145	MitoGreen	WL 475 - 20 min - high density	32
1089	[485, 480, 452, 474, 407, 448, 594, 681, 440, 382, 340, 407, 452, 201, 210]	0.1435897435897436	MitoGreen	WL 475 - 20 min - high density	36
1090	[461, 456, 469, 482, 392, 457, 595, 371, 702, 354, 351, 428, 433, 374, 464, 486, 757, 536, 187, 292]	0.176068376068376	MitoGreen	WL 475 - 20 min - high density	40
1091	[606, 486, 446, 484, 492, 455, 424, 455, 410, 418, 501, 438, 308, 606, 470, 710, 298, 744, 339, 242, 335, 374, 546, 537]	0.2017094017094017	MitoGreen	WL 475 - 20 min - high density	44
1092	[443, 422, 503, 455, 401, 466, 492, 446, 509, 608, 425, 463, 721, 337, 727, 642, 289, 262, 563, 411, 386, 572, 307, 305, 469, 200, 569, 537, 468, 357]	0.2324786324786325	MitoGreen	WL 475 - 20 min - high density	48
1093	[466, 476, 452, 401, 534, 448, 725, 612, 294, 492, 359, 745, 481, 340, 386, 407, 592, 415, 262, 559, 282, 518, 456, 542, 547, 254, 427, 548, 558]	0.2547008547008547	MitoGreen	WL 475 - 20 min - high density	52
1094	[466, 414, 450, 462, 315, 521, 477, 525, 405, 460, 453, 615, 705, 375, 503, 366, 296, 357, 406, 257, 605, 425, 680, 564, 331, 620, 496, 252, 562, 519, 259, 174, 209]	0.2683760683760685	MitoGreen	WL 475 - 20 min - high density	56
1095	[514, 583, 449, 418, 423, 466, 537, 679, 478, 453, 294, 396, 365, 707, 493, 500, 601, 401, 439, 325, 317, 380, 498, 214, 379, 615, 394, 557, 185, 292, 494, 456, 615]	0.2735042735042736	MitoGreen	WL 475 - 20 min - high density	60
1096	[539, 465, 436, 405, 482, 450, 692, 540, 427, 669, 300, 649, 513, 261, 263, 288, 562, 390, 365, 419, 535, 219, 220, 396, 302, 593, 219, 484, 67, 294, 273, 482]	0.2752136752136752	MitoGreen	WL 475 - 20 min - high density	64
1097	[466, 450, 534, 440, 482, 412, 540, 677, 550, 623, 340, 279, 549, 709, 568, 488, 415, 436, 218, 207, 268, 265, 465, 262, 204, 247, 333, 238, 456, 603, 61, 273, 305]	0.2598290598290598	MitoGreen	WL 475 - 20 min - high density	68
1098	[383, 448, 489, 444, 520, 411, 534, 609, 261, 693, 549, 626, 291, 233, 424, 251, 599, 533, 392, 464, 605, 181, 417, 222, 498, 242, 226, 161, 361, 284]	0.2547008547008547	MitoGreen	WL 475 - 20 min - high density	72
1099	[430, 419, 466, 508, 641, 553, 430, 237, 535, 479, 273, 421, 253, 214, 528, 575, 534, 270, 212, 526, 271, 234, 396, 235]	0.252991452991453	MitoGreen	WL 475 - 20 min - high density	76
1100	[516, 469, 444, 375, 412, 482, 442, 518, 221, 254, 487, 253, 215, 373, 417, 575, 207, 525, 251, 219, 221, 425, 578, 58, 442, 496, 194, 735, 232, 470]	0.2461538461538461	MitoGreen	WL 475 - 20 min - high density	80
1101	[455, 514, 461, 437, 482, 401, 553, 374, 378, 412, 263, 590, 231, 221, 258, 528, 333, 440, 214, 220, 362, 187, 441, 446, 85, 754, 182, 471, 295, 429, 263]	0.2427350427350427	MitoGreen	WL 475 - 20 min - high density	84
1102	[446, 415, 515, 400, 335, 489, 253, 375, 391, 258, 427, 561, 332, 251, 313, 264, 448, 441, 239, 604, 528, 315, 448, 235, 253, 623, 217, 188, 226]	0.2512820512820513	MitoGreen	WL 475 - 20 min - high density	88
1103	[512, 369, 362, 467, 391, 327, 595, 451, 207, 397, 272, 467, 258, 244, 427, 437, 232, 293, 292, 268, 635, 313, 261, 152, 350, 418, 394, 238]	0.2478632478632479	MitoGreen	WL 475 - 20 min - high density	92
1104	[474, 501, 409, 304, 400, 294, 349, 325, 412, 246, 294, 621, 267, 433, 450, 452, 201, 314, 186, 247, 266, 367, 417, 227, 391, 391, 179, 177, 249]	0.241025641025641	MitoGreen	WL 475 - 20 min - high density	96
1105	[486, 526, 353, 311, 290, 287, 230, 244, 409, 265, 326, 282, 266, 446, 263, 206, 387, 182, 606, 296, 473, 271, 391, 415, 148, 233, 646, 328]	0.241025641025641	MitoGreen	WL 475 - 20 min - high density	100
1106	[516, 470, 284, 326, 343, 628, 251, 581, 301, 334, 231, 214, 282, 255, 211, 211, 186, 326, 388, 203, 439, 398, 309, 469, 378, 254, 277]	0.2376068376068376	MitoGreen	WL 475 - 20 min - high density	104
1107	[522, 437, 470, 556, 241, 395, 215, 454, 344, 258, 303, 277, 279, 285, 310, 256, 207, 344, 633, 368, 199, 559, 387, 364, 177, 243, 194, 409, 282]	0.2256410256410256	MitoGreen	WL 475 - 20 min - high density	108
1108	[512, 566, 367, 324, 509, 449, 434, 245, 399, 322, 371, 211, 269, 247, 613, 200, 203, 255, 331, 212, 229, 187, 194, 438, 308, 190]	0.2222222222222222	MitoGreen	WL 475 - 20 min - high density	112
1109	[506, 337, 262, 248, 477, 368, 578, 596, 334, 357, 285, 207, 239, 291, 190, 309, 300, 180, 379, 307, 380, 195]	0.2153846153846154	MitoGreen	WL 475 - 20 min - high density	116
1110	[518, 320, 378, 399, 462, 444, 322, 194, 510, 332, 250, 226, 193, 413, 311, 207, 435, 223, 203, 343, 275, 245, 186, 280, 256, 315]	0.1982905982905983	MitoGreen	WL 475 - 20 min - high density	120
1111	[519, 319, 303, 285, 359, 299, 253, 418, 214, 177, 282, 327, 222, 250, 302, 193, 322, 428, 235, 310, 181, 257, 387]	0.188034188034188	MitoGreen	WL 475 - 20 min - high density	124
1112	[535, 351, 358, 277, 236, 280, 217, 411, 208, 253, 252, 312, 196, 311, 270, 324, 420, 247, 174]	0.1794871794871795	MitoGreen	WL 475 - 20 min - high density	128
1113	[519, 388, 368, 410, 244, 358, 418, 324, 210, 179, 398, 278, 306, 264, 302, 265, 257, 195, 388, 470]	0.1675213675213675	MitoGreen	WL 475 - 20 min - high density	132
1114	[343, 358, 339, 322, 534, 207, 173, 387, 367, 437, 324, 114, 243, 289, 250, 239, 266]	0.158974358974359	MitoGreen	WL 475 - 20 min - high density	136
1115	[392, 318, 360, 278, 245, 319, 359, 353, 204, 250, 210, 319, 287, 121, 428, 345, 146, 347, 230]	0.1555555555555555	MitoGreen	WL 475 - 20 min - high density	140
1116	[353, 327, 351, 472, 313, 301, 273, 216, 243, 209, 209, 344, 286, 252, 374, 117, 281, 155]	0.147008547008547	MitoGreen	WL 475 - 20 min - high density	144
1117	[384, 360, 327, 438, 260, 289, 365, 306, 232, 214, 326, 241, 208, 339, 207, 115, 237]	0.1367521367521367	MitoGreen	WL 475 - 20 min - high density	148
1118	[355, 349, 448, 267, 378, 287, 244, 220, 359, 209, 241, 229, 328, 258, 111]	0.123076923076923	MitoGreen	WL 475 - 20 min - high density	152
1119	[348, 377, 296, 375, 216, 280, 425, 232, 215, 118, 177]	0.1145299145299145	MitoGreen	WL 475 - 20 min - high density	156
1120	[305, 371, 255, 445, 368, 215, 196, 167, 97, 221, 379]	0.1094017094017094	MitoGreen	WL 475 - 20 min - high density	160
1121	[311, 345, 230, 383, 273, 417, 205, 404, 201, 167, 367, 486, 124]	0.1076923076923076	MitoGreen	WL 475 - 20 min - high density	164
1122	[378, 258, 303, 426, 448, 427, 318, 297, 206, 657, 158, 155, 200, 370]	0.1145299145299145	MitoGreen	WL 475 - 20 min - high density	168
1123	[418, 343, 299, 445, 276, 440, 213, 293, 205, 133, 223, 393, 627, 176]	0.1213675213675213	MitoGreen	WL 475 - 20 min - high density	172
1124	[376, 615, 306, 390, 258, 430, 346, 392, 401, 218, 204, 169, 156, 216, 85]	0.1196581196581196	MitoGreen	WL 475 - 20 min - high density	176
1125	[380, 383, 304, 578, 419, 432, 207, 213, 416, 249, 153, 405, 428, 167, 108]	0.1213675213675213	MitoGreen	WL 475 - 20 min - high density	180
1126	[403, 304, 374, 438, 594, 208, 262, 357, 400, 201, 200, 163]	0.1264957264957265	MitoGreen	WL 475 - 20 min - high density	184
1127	[399, 262, 422, 311, 365, 375, 198, 202, 233, 215, 164, 258, 431, 625, 364]	0.1299145299145299	MitoGreen	WL 475 - 20 min - high density	188
1128	[389, 402, 316, 371, 397, 272, 616, 220, 224, 254, 401, 463, 156, 164, 84, 504, 397]	0.1316239316239316	MitoGreen	WL 475 - 20 min - high density	192
1129	[384, 334, 366, 610, 378, 218, 541, 233, 431, 188, 196, 218, 420, 478, 464, 165, 188]	0.1384615384615384	MitoGreen	WL 475 - 20 min - high density	196
1130	[579, 375, 339, 404, 500, 456, 297, 218, 189, 470, 386, 167, 417, 203, 386, 204]	0.1435897435897436	MitoGreen	WL 475 - 20 min - high density	200
1131	[387, 322, 358, 581, 335, 421, 250, 236, 186, 210, 221, 400, 197, 418, 142, 188]	0.1452991452991453	MitoGreen	WL 475 - 20 min - high density	204
1132	[397, 607, 319, 219, 332, 365, 287, 161, 242, 220, 398, 230, 291, 245, 238, 211, 265, 161]	0.147008547008547	MitoGreen	WL 475 - 20 min - high density	208
1133	[626, 315, 391, 278, 369, 380, 217, 332, 219, 219, 185, 407, 250, 243, 223, 213, 218, 336]	0.1521367521367521	MitoGreen	WL 475 - 20 min - high density	212
1134	[565, 321, 359, 213, 367, 354, 231, 321, 240, 381, 236, 448, 168, 266, 247, 215, 196, 170]	0.1504273504273504	MitoGreen	WL 475 - 20 min - high density	216
1135	[637, 389, 335, 357, 241, 309, 203, 461, 427, 377, 213, 208, 213, 340, 181, 144, 215, 237, 170]	0.1435897435897436	MitoGreen	WL 475 - 20 min - high density	220
1136	[350, 647, 351, 238, 327, 312, 381, 210, 434, 197, 140, 440, 228, 401, 238]	0.1384615384615385	MitoGreen	WL 475 - 20 min - high density	224
1137	[403, 340, 426, 302, 152, 208, 365, 431, 228, 436, 236, 655, 221, 324]	0.1367521367521367	MitoGreen	WL 475 - 20 min - high density	228
1138	[335, 438, 408, 432, 309, 454, 215, 388, 127, 211, 590, 197, 223, 428, 396]	0.1316239316239316	MitoGreen	WL 475 - 20 min - high density	232
1139	[405, 370, 418, 327, 430, 233, 220, 397, 624, 653, 132, 235, 393, 358, 299, 207, 220]	0.1316239316239316	MitoGreen	WL 475 - 20 min - high density	236
1140	[445, 217, 295, 332, 376, 661, 221, 144, 432, 664, 618, 244, 442, 283, 329, 415]	0.1299145299145299	MitoGreen	WL 475 - 20 min - high density	240
1141	[355, 341, 282, 628, 242, 439, 644, 630, 220, 431, 227, 449, 247, 368, 266]	0.1230769230769231	MitoGreen	WL 475 - 20 min - high density	244
1142	[328, 636, 292, 636, 362, 261, 430, 209, 636, 219, 388, 388, 236]	0.1145299145299145	MitoGreen	WL 475 - 20 min - high density	248
1143	[654, 418, 615, 292, 235, 328, 230, 187, 486, 374, 573]	0.1042735042735042	MitoGreen	WL 475 - 20 min - high density	252
1144	[662, 310, 381, 377, 224, 239, 629, 309, 669, 424, 223, 217]	0.1008547008547008	MitoGreen	WL 475 - 20 min - high density	256
1145	[626, 416, 255, 304, 373, 653, 215, 475, 378, 276]	0.1094017094017094	MitoGreen	WL 475 - 20 min - high density	260
1146	[307, 612, 241, 314, 221, 392, 357, 247, 497, 501, 684, 416, 280]	0.123076923076923	MitoGreen	WL 475 - 20 min - high density	264
1147	[373, 617, 247, 502, 293, 296, 206, 213, 190, 682, 498, 680, 437, 302, 93, 165, 298, 433]	0.1247863247863247	MitoGreen	WL 475 - 20 min - high density	268
1148	[612, 318, 343, 489, 281, 252, 209, 442, 319, 213, 406, 90, 502, 639, 231, 165, 149, 683, 104]	0.135042735042735	MitoGreen	WL 475 - 20 min - high density	272
1149	[489, 306, 310, 209, 248, 209, 393, 382, 119, 436, 360, 441, 563]	0.1401709401709401	MitoGreen	WL 475 - 20 min - high density	276
1150	[500, 358, 381, 314, 310, 351, 485, 392, 210, 244, 613, 105, 232, 313, 466, 219]	0.135042735042735	MitoGreen	WL 475 - 20 min - high density	280
1151	[498, 302, 309, 439, 384, 210, 225, 358, 245, 365, 428, 111, 383, 233, 678, 299]	0.1299145299145299	MitoGreen	WL 475 - 20 min - high density	284
1152	[426, 301, 488, 453, 233, 289, 258, 209, 333, 470, 386, 120, 504, 287, 255]	0.1367521367521367	MitoGreen	WL 475 - 20 min - high density	288
1153	[508, 323, 391, 314, 387, 577, 247, 439, 251, 211, 328, 448, 118, 239, 213, 611]	0.1384615384615385	MitoGreen	WL 475 - 20 min - high density	292
1154	[335, 429, 572, 278, 472, 308, 322, 331, 450, 226, 212, 241, 115, 474, 302, 224, 451]	0.1418803418803419	MitoGreen	WL 475 - 20 min - high density	296
1155	[466, 400, 332, 505, 321, 277, 403, 305, 223, 574, 223, 455, 654, 432, 485, 303, 310]	0.1435897435897436	MitoGreen	WL 475 - 20 min - high density	300
1156	[311, 463, 219, 280, 607, 468, 245, 418, 355, 367, 438, 113, 605, 290, 331, 443, 180, 254]	0.1418803418803419	MitoGreen	WL 475 - 20 min - high density	304
1157	[327, 412, 306, 469, 442, 340, 299, 255, 216, 639, 430, 121, 294, 294, 362, 590]	0.135042735042735	MitoGreen	WL 475 - 20 min - high density	308
1158	[322, 435, 481, 406, 257, 302, 287, 371, 206, 651, 333, 115, 608, 421, 265]	0.1299145299145299	MitoGreen	WL 475 - 20 min - high density	312
1159	[386, 471, 321, 512, 254, 299, 356, 282, 458, 196, 112, 209, 156]	0.1230769230769231	MitoGreen	WL 475 - 20 min - high density	316
1160	[313, 393, 451, 281, 518, 251, 211, 454, 435, 323, 123, 308, 161, 619]	0.1179487179487179	MitoGreen	WL 475 - 20 min - high density	320
1161	[398, 453, 311, 278, 421, 249, 322, 534, 452, 186, 346, 113, 642, 449]	0.1162393162393162	MitoGreen	WL 475 - 20 min - high density	324
1162	[508, 414, 358, 275, 295, 241, 449, 456, 286, 200, 309, 608, 468]	0.1162393162393162	MitoGreen	WL 475 - 20 min - high density	328
1163	[392, 419, 296, 479, 298, 452, 347, 251, 206, 487, 622, 453, 177, 197]	0.1162393162393162	MitoGreen	WL 475 - 20 min - high density	332
1164	[639, 370, 289, 313, 325, 275, 207, 466, 190, 442, 416, 434, 554]	0.1162393162393162	MitoGreen	WL 475 - 20 min - high density	336
1165	[607, 390, 297, 315, 244, 453, 368, 457, 191, 528, 188, 585, 362, 338]	0.1162393162393162	MitoGreen	WL 475 - 20 min - high density	340
1166	[431, 599, 302, 374, 427, 511, 331, 208, 241, 441, 490, 193, 435, 145]	0.1094017094017094	MitoGreen	WL 475 - 20 min - high density	344
1167	[304, 393, 409, 256, 462, 463, 202, 650, 449, 179, 322, 324, 151]	0.1128205128205128	MitoGreen	WL 475 - 20 min - high density	348
1168	[443, 310, 647, 468, 304, 258, 466, 214, 383, 385]	0.1128205128205128	MitoGreen	WL 475 - 20 min - high density	352
1169	[316, 379, 308, 310, 658, 483, 210, 461, 472, 251, 385, 165, 420, 446, 623]	0.1111111111111111	MitoGreen	WL 475 - 20 min - high density	356
1170	[454, 479, 307, 638, 302, 274, 474, 215, 459, 644, 380, 263, 216, 194]	0.1128205128205128	MitoGreen	WL 475 - 20 min - high density	360
1171	[468, 411, 307, 378, 300, 629, 245, 484, 435, 288, 628, 209, 174]	0.1230769230769231	MitoGreen	WL 475 - 20 min - high density	364
1172	[466, 418, 309, 323, 390, 280, 264, 456, 456, 603, 202, 729, 414, 164]	0.1264957264957265	MitoGreen	WL 475 - 20 min - high density	368
1173	[416, 423, 293, 324, 298, 246, 435, 367, 208, 188, 421, 392, 616, 746, 564, 172]	0.1316239316239316	MitoGreen	WL 475 - 20 min - high density	372
1174	[406, 298, 402, 284, 315, 523, 347, 218, 375, 256, 458, 311, 613, 325, 189, 436, 168]	0.1367521367521367	MitoGreen	WL 475 - 20 min - high density	376
1175	[397, 407, 406, 304, 286, 294, 246, 442, 296, 457, 604, 361, 203, 615, 452, 168, 441]	0.1401709401709401	MitoGreen	WL 475 - 20 min - high density	380
1176	[346, 316, 316, 278, 393, 251, 399, 412, 483, 200, 387, 635, 365, 451, 310, 230]	0.1401709401709401	MitoGreen	WL 475 - 20 min - high density	384
1177	[440, 315, 268, 415, 325, 257, 240, 590, 465, 444, 303, 198, 641, 388, 162, 183]	0.1384615384615384	MitoGreen	WL 475 - 20 min - high density	388
1178	[313, 514, 419, 392, 309, 260, 255, 474, 607, 200, 284, 628, 217, 160, 395, 308]	0.1367521367521367	MitoGreen	WL 475 - 20 min - high density	392
1179	[507, 309, 306, 586, 241, 405, 269, 483, 392, 195, 635, 399, 300, 172, 270, 187]	0.1316239316239316	MitoGreen	WL 475 - 20 min - high density	396
1180	[437, 296, 490, 285, 419, 233, 323, 506, 483, 197, 392, 569, 622, 189, 227, 162]	0.1264957264957265	MitoGreen	WL 475 - 20 min - high density	400
1181	[277, 309, 356, 416, 313, 519, 473, 243, 597, 217, 250, 397, 535]	0.1247863247863247	MitoGreen	WL 475 - 20 min - high density	404
1182	[433, 312, 290, 429, 314, 249, 470, 195, 630, 537, 264, 160, 381]	0.1247863247863247	MitoGreen	WL 475 - 20 min - high density	408
1183	[424, 404, 306, 299, 296, 322, 253, 661, 482, 209, 507, 417, 363, 283, 424]	0.1264957264957265	MitoGreen	WL 475 - 20 min - high density	412
1184	[417, 308, 394, 333, 532, 296, 294, 244, 501, 222, 396, 140, 257, 687, 114, 301]	0.1333333333333333	MitoGreen	WL 475 - 20 min - high density	416
1185	[305, 391, 402, 315, 301, 243, 501, 371, 639, 382, 236, 124, 290, 184, 255, 438, 170]	0.135042735042735	MitoGreen	WL 475 - 20 min - high density	420
1186	[391, 299, 494, 297, 224, 369, 258, 264, 418, 409, 316, 261, 638, 122, 311, 153, 378]	0.1094017094017094	MitoGreen	WL 475 - 20 min - high density	424
1187	[276, 431, 308, 301, 407, 293, 267, 217, 488, 263, 630, 377, 417, 134]	0.082051282051282	MitoGreen	WL 475 - 20 min - high density	428
1188	[342, 311, 392, 194, 119, 462, 216, 225, 192]	0.0288135593220339	MitoGreen	WL 475 - 20 min - high density	0
1189	[304, 117, 161, 369]	0.0372881355932203	MitoGreen	WL 475 - 20 min - high density	4
1190	[548, 311, 376, 528]	0.0491525423728813	MitoGreen	WL 475 - 20 min - high density	8
1191	[290, 411, 305, 271, 333]	0.0457627118644067	MitoGreen	WL 475 - 20 min - high density	12
1192	[557, 271, 448, 347, 360, 422, 178]	0.0525423728813559	MitoGreen	WL 475 - 20 min - high density	16
1193	[343, 419, 528, 277, 491, 362, 209]	0.0610169491525423	MitoGreen	WL 475 - 20 min - high density	20
1194	[485, 319, 428, 278, 443, 338, 154, 219]	0.0745762711864406	MitoGreen	WL 475 - 20 min - high density	24
1195	[391, 507, 439, 417, 266, 490, 298, 222, 244]	0.0915254237288135	MitoGreen	WL 475 - 20 min - high density	28
1196	[537, 405, 359, 434, 438, 544, 271, 459, 651, 259, 475, 254, 259]	0.1203389830508474	MitoGreen	WL 475 - 20 min - high density	32
1197	[446, 533, 437, 372, 401, 467, 520, 432, 588, 309, 686, 502, 618, 537, 341, 259, 204]	0.1559322033898305	MitoGreen	WL 475 - 20 min - high density	36
1198	[545, 535, 466, 457, 442, 361, 497, 408, 546, 448, 602, 532, 233, 373, 487, 405, 277, 219, 284, 211, 351, 111, 208, 600]	0.1830508474576271	MitoGreen	WL 475 - 20 min - high density	40
1199	[484, 530, 468, 466, 363, 605, 525, 463, 502, 410, 250, 397, 274, 506, 644, 272, 158, 651, 197, 723, 616, 210, 200, 697, 259, 166, 161, 249, 388]	0.1966101694915254	MitoGreen	WL 475 - 20 min - high density	44
1200	[483, 517, 485, 440, 489, 376, 274, 473, 631, 422, 567, 516, 464, 589, 502, 398, 643, 494, 223, 152, 601, 228, 274, 222, 174]	0.211864406779661	MitoGreen	WL 475 - 20 min - high density	48
1201	[493, 457, 416, 529, 593, 522, 496, 331, 625, 425, 458, 525, 510, 499, 254, 335, 181, 236, 679, 209, 504]	0.223728813559322	MitoGreen	WL 475 - 20 min - high density	52
1202	[471, 535, 623, 446, 516, 451, 531, 500, 456, 219, 263, 196, 537, 578, 436, 402, 214, 219, 637, 561, 261, 367, 602, 360, 639, 200]	0.2186440677966101	MitoGreen	WL 475 - 20 min - high density	56
1203	[623, 516, 460, 551, 570, 481, 535, 312, 287, 262, 364, 168, 561, 392, 547, 306, 580, 354, 248, 512, 444, 207, 620, 436, 238, 219, 349, 592, 185, 127, 212]	0.2169491525423729	MitoGreen	WL 475 - 20 min - high density	60
1204	[524, 534, 452, 453, 564, 562, 615, 357, 282, 516, 485, 268, 288, 293, 576, 275, 316, 599, 304, 222, 273, 220, 488, 350, 274, 726]	0.2220338983050847	MitoGreen	WL 475 - 20 min - high density	64
1205	[439, 505, 524, 544, 527, 314, 299, 468, 207, 471, 468, 341, 239, 260, 329, 266, 330, 196, 629, 317, 231, 350, 211, 237]	0.2203389830508474	MitoGreen	WL 475 - 20 min - high density	68
1206	[506, 323, 518, 430, 526, 475, 469, 542, 300, 399, 531, 267, 203, 233, 261, 369, 273, 210, 192, 295, 682, 699, 379, 391]	0.2101694915254237	MitoGreen	WL 475 - 20 min - high density	72
1207	[536, 450, 317, 503, 299, 291, 253, 272, 333, 548, 223, 496, 309, 400, 326, 523, 193, 237, 694, 114, 365, 540, 242, 259, 135]	0.2050847457627118	MitoGreen	WL 475 - 20 min - high density	76
1208	[556, 317, 455, 491, 325, 549, 302, 500, 305, 333, 253, 194, 659, 280, 676, 521, 308, 149, 193, 374, 219, 288, 370, 118, 247]	0.2050847457627118	MitoGreen	WL 475 - 20 min - high density	80
1209	[322, 487, 420, 301, 510, 341, 320, 549, 280, 283, 289, 485, 327, 285, 352, 621, 681, 261, 266, 501, 266, 374, 230]	0.2084745762711864	MitoGreen	WL 475 - 20 min - high density	84
1210	[505, 354, 329, 514, 283, 348, 306, 489, 295, 558, 404, 555, 511, 284, 242, 415, 288, 661, 165, 269, 363, 120, 214, 229]	0.2050847457627118	MitoGreen	WL 475 - 20 min - high density	88
1211	[504, 343, 283, 310, 270, 212, 279, 515, 545, 317, 500, 370, 279, 194, 593, 442, 251, 700, 280, 329, 366, 456, 424, 340, 279, 208]	0.2101694915254237	MitoGreen	WL 475 - 20 min - high density	92
1212	[497, 419, 511, 316, 329, 290, 388, 291, 263, 475, 218, 191, 337, 359, 264, 275, 287, 251, 574, 686, 399, 151, 331]	0.211864406779661	MitoGreen	WL 475 - 20 min - high density	96
1213	[310, 437, 327, 266, 393, 448, 285, 465, 486, 264, 288, 275, 279, 269, 393, 353, 281, 381, 355, 455, 190, 245, 323, 302, 203, 383, 311, 100]	0.2016949152542373	MitoGreen	WL 475 - 20 min - high density	100
1214	[447, 334, 560, 314, 403, 393, 492, 277, 291, 490, 284, 294, 332, 216, 356, 279, 209, 455, 102, 283, 287, 277, 134, 147]	0.188135593220339	MitoGreen	WL 475 - 20 min - high density	104
1215	[416, 422, 261, 470, 506, 462, 302, 391, 325, 307, 350, 281, 162, 303, 264, 241, 461, 349]	0.1796610169491525	MitoGreen	WL 475 - 20 min - high density	108
1216	[440, 309, 300, 428, 255, 418, 425, 275, 313, 476, 413, 259, 285, 320, 363, 252, 261, 289]	0.1627118644067796	MitoGreen	WL 475 - 20 min - high density	112
1217	[489, 407, 286, 288, 416, 490, 332, 319, 328, 266, 242, 263, 245, 349, 286, 348, 132, 305]	0.1508474576271186	MitoGreen	WL 475 - 20 min - high density	116
1218	[436, 301, 307, 601, 281, 416, 499, 321, 310, 234, 247, 245, 470, 507, 327, 183, 422, 190]	0.1593220338983051	MitoGreen	WL 475 - 20 min - high density	120
1219	[457, 495, 585, 427, 462, 291, 275, 334, 283, 197, 409, 279, 213, 198, 291, 232, 532]	0.1677966101694915	MitoGreen	WL 475 - 20 min - high density	124
1220	[423, 427, 427, 282, 213, 455, 228, 192, 277, 203, 269, 316, 232, 341, 611, 251, 357, 218, 434, 236, 343, 674, 242]	0.1711864406779661	MitoGreen	WL 475 - 20 min - high density	128
1221	[414, 421, 499, 316, 297, 222, 300, 239, 254, 350, 362, 212, 262, 523, 355, 225, 226, 198, 196, 253, 322, 689, 214]	0.1796610169491525	MitoGreen	WL 475 - 20 min - high density	132
1222	[423, 401, 491, 323, 417, 279, 462, 201, 266, 203, 270, 211, 238, 669, 351, 222, 333, 218, 323, 347]	0.1864406779661017	MitoGreen	WL 475 - 20 min - high density	136
1223	[409, 300, 443, 439, 484, 225, 322, 345, 216, 482, 211, 315, 390, 657, 216, 269, 221, 153, 269, 205, 355, 302, 236]	0.1813559322033898	MitoGreen	WL 475 - 20 min - high density	140
1224	[403, 484, 425, 464, 501, 311, 226, 249, 315, 201, 190, 167, 355, 668, 284, 343, 101, 291, 656, 183, 204]	0.1779661016949152	MitoGreen	WL 475 - 20 min - high density	144
1225	[493, 497, 327, 337, 596, 324, 466, 265, 394, 400, 638, 223, 304, 202, 214, 216, 295, 190, 97, 281]	0.1745762711864407	MitoGreen	WL 475 - 20 min - high density	148
1226	[476, 596, 299, 289, 368, 294, 451, 393, 294, 219, 519, 169, 313, 249, 587, 208, 256, 176, 197, 235, 215]	0.1694915254237288	MitoGreen	WL 475 - 20 min - high density	152
1227	[440, 299, 420, 219, 312, 218, 210, 632, 248, 225, 176, 278, 233, 260, 260, 599, 286, 529]	0.1745762711864407	MitoGreen	WL 475 - 20 min - high density	156
1228	[469, 433, 656, 206, 223, 384, 286, 343, 473, 227, 246, 249, 238, 227, 115, 151, 328, 266, 214, 157]	0.1847457627118644	MitoGreen	WL 475 - 20 min - high density	160
1229	[407, 437, 315, 484, 493, 289, 227, 214, 247, 327, 611, 663, 208, 262, 237, 356, 436, 225, 127, 229, 296, 253, 315, 254]	0.1932203389830508	MitoGreen	WL 475 - 20 min - high density	164
1230	[418, 341, 341, 293, 326, 321, 274, 399, 567, 484, 230, 451, 385, 213, 652, 446, 221, 222, 239, 162, 221, 84, 338, 248, 235, 201]	0.2016949152542373	MitoGreen	WL 475 - 20 min - high density	168
1231	[399, 262, 505, 411, 285, 300, 393, 216, 645, 503, 316, 220, 230, 564, 474, 350, 333, 196, 261, 268, 127, 253, 149, 114, 314, 463]	0.2016949152542373	MitoGreen	WL 475 - 20 min - high density	172
1232	[426, 418, 231, 520, 363, 210, 223, 287, 491, 199, 575, 343, 286, 491, 268, 436, 432, 259, 153, 167, 257, 274, 275]	0.2016949152542373	MitoGreen	WL 475 - 20 min - high density	176
1233	[463, 424, 418, 282, 475, 230, 275, 611, 304, 218, 352, 191, 279, 494, 209, 261, 375, 203, 175, 119]	0.1949152542372881	MitoGreen	WL 475 - 20 min - high density	180
1234	[493, 431, 476, 564, 321, 375, 395, 271, 221, 294, 197, 199, 518, 271, 203, 218, 392, 316, 264, 271, 106, 138, 158, 255]	0.1864406779661017	MitoGreen	WL 475 - 20 min - high density	184
1235	[421, 505, 319, 370, 257, 316, 262, 213, 262, 200, 199, 135, 324, 178, 424, 320, 230, 572, 286, 406, 242, 462]	0.188135593220339	MitoGreen	WL 475 - 20 min - high density	188
1236	[467, 328, 493, 415, 331, 318, 519, 208, 233, 234, 205, 367, 275, 212, 227, 541, 325, 241, 136, 471, 235]	0.2	MitoGreen	WL 475 - 20 min - high density	192
1237	[455, 419, 472, 341, 203, 306, 235, 611, 258, 237, 216, 491, 201, 255, 179, 207, 222, 293, 103, 325, 549, 242, 142, 201]	0.2	MitoGreen	WL 475 - 20 min - high density	196
1238	[502, 426, 299, 492, 236, 634, 354, 320, 268, 245, 271, 627, 223, 122, 195, 452, 197, 218, 238, 199, 517, 536, 195, 172, 281, 329, 282]	0.2084745762711864	MitoGreen	WL 475 - 20 min - high density	200
1239	[518, 318, 643, 420, 295, 514, 302, 470, 375, 248, 204, 238, 259, 221, 278, 201, 114, 133, 224, 309, 172, 192, 309, 560]	0.2186440677966102	MitoGreen	WL 475 - 20 min - high density	204
1240	[511, 488, 435, 364, 349, 644, 534, 363, 228, 143, 263, 265, 164, 301, 268, 202, 439, 558, 330, 236, 198, 196, 225, 393, 182, 254, 172]	0.2254237288135593	MitoGreen	WL 475 - 20 min - high density	208
1241	[493, 526, 334, 335, 299, 293, 650, 343, 261, 451, 268, 230, 212, 130, 407, 245, 205, 246, 317, 423, 327, 206, 111, 107, 290, 317, 382]	0.223728813559322	MitoGreen	WL 475 - 20 min - high density	212
1242	[519, 290, 328, 425, 242, 337, 302, 246, 258, 537, 482, 508, 224, 347, 660, 239, 215, 212, 131, 279, 428, 52, 200, 328, 289, 246, 540, 142]	0.2288135593220339	MitoGreen	WL 475 - 20 min - high density	216
1243	[505, 412, 352, 526, 397, 282, 243, 297, 242, 256, 668, 512, 226, 421, 436, 113, 604, 314, 284, 342, 115, 316, 268, 210, 198, 68]	0.2288135593220339	MitoGreen	WL 475 - 20 min - high density	220
1244	[312, 429, 350, 321, 645, 304, 508, 409, 305, 328, 217, 227, 148, 130, 212, 252, 511, 219, 313, 259, 241, 408, 128, 224, 581, 380, 220]	0.2271186440677966	MitoGreen	WL 475 - 20 min - high density	224
1245	[344, 377, 426, 422, 487, 278, 292, 212, 259, 163, 241, 620, 344, 366, 533, 282, 444, 239, 157, 190, 543, 103, 193, 84, 525, 255, 208]	0.223728813559322	MitoGreen	WL 475 - 20 min - high density	228
1246	[335, 327, 188, 424, 428, 348, 504, 483, 454, 256, 581, 230, 295, 291, 196, 245, 324, 249, 236, 275, 171, 526, 219, 135, 187, 324]	0.2288135593220339	MitoGreen	WL 475 - 20 min - high density	232
1247	[469, 432, 316, 439, 294, 341, 300, 285, 484, 284, 274, 191, 239, 586, 303, 306, 219, 480, 209, 237, 488, 168, 249, 366, 553, 442]	0.2338983050847457	MitoGreen	WL 475 - 20 min - high density	236
1248	[424, 292, 535, 424, 431, 568, 293, 229, 299, 461, 378, 207, 201, 253, 304, 208, 473, 342, 372, 376, 129, 630, 181, 381, 321, 160, 313, 202, 277]	0.235593220338983	MitoGreen	WL 475 - 20 min - high density	240
1249	[449, 357, 335, 408, 312, 378, 407, 283, 326, 273, 516, 240, 264, 414, 212, 358, 198, 204, 206, 357, 214, 266, 337, 558, 263, 121, 289, 305, 212, 168]	0.2423728813559322	MitoGreen	WL 475 - 20 min - high density	244
1250	[351, 304, 369, 387, 460, 361, 312, 334, 416, 235, 289, 265, 328, 457, 246, 242, 213, 301, 553, 364, 214, 373, 136, 243, 307, 212, 141, 302]	0.2423728813559322	MitoGreen	WL 475 - 20 min - high density	248
1251	[335, 404, 297, 469, 456, 302, 437, 518, 227, 365, 278, 216, 422, 266, 274, 312, 218, 224, 244, 315, 353, 281, 99, 292, 176, 326, 88, 299, 578, 115]	0.2457627118644068	MitoGreen	WL 475 - 20 min - high density	252
1252	[293, 414, 336, 510, 412, 309, 330, 256, 517, 519, 272, 241, 216, 352, 518, 282, 244, 168, 368, 262, 559, 304, 133, 365, 170, 229]	0.2389830508474576	MitoGreen	WL 475 - 20 min - high density	256
1253	[495, 536, 283, 402, 504, 270, 362, 264, 269, 347, 291, 301, 229, 258, 244, 218, 293, 300, 434, 311, 354, 568, 178, 175, 413, 450, 361, 403, 297, 53, 168]	0.2338983050847457	MitoGreen	WL 475 - 20 min - high density	260
1254	[448, 531, 337, 414, 297, 306, 210, 467, 301, 363, 368, 297, 381, 503, 245, 287, 539, 309, 229, 207, 179, 151, 205, 368, 554, 333]	0.2305084745762712	MitoGreen	WL 475 - 20 min - high density	264
1255	[563, 409, 350, 461, 333, 526, 470, 304, 421, 247, 296, 342, 293, 518, 321, 333, 327, 172, 209, 366, 181, 76, 222, 222, 360]	0.2254237288135593	MitoGreen	WL 475 - 20 min - high density	268
1256	[560, 539, 481, 441, 423, 337, 348, 280, 413, 346, 494, 220, 279, 267, 320, 237, 193, 107, 267, 212, 261, 347, 218, 231, 80, 387, 122, 122]	0.2152542372881355	MitoGreen	WL 475 - 20 min - high density	272
1257	[515, 463, 416, 269, 369, 292, 529, 415, 280, 467, 336, 206, 359, 276, 322, 107, 231, 87, 201, 116, 143, 220, 202]	0.2152542372881355	MitoGreen	WL 475 - 20 min - high density	276
1258	[422, 406, 490, 460, 290, 288, 319, 527, 240, 312, 309, 280, 251, 366, 615, 241, 356, 248, 304, 215, 346, 223, 257, 349, 69]	0.223728813559322	MitoGreen	WL 475 - 20 min - high density	280
1259	[499, 447, 412, 393, 270, 284, 280, 312, 395, 285, 238, 269, 319, 396, 370, 559, 392, 305, 313, 400, 592, 224, 136, 267, 168, 237]	0.223728813559322	MitoGreen	WL 475 - 20 min - high density	284
1260	[489, 550, 386, 405, 423, 369, 254, 337, 222, 276, 227, 287, 272, 113, 314, 377, 331, 112, 237, 250, 236, 386, 617, 366, 302, 493, 194, 285, 269, 233]	0.2338983050847457	MitoGreen	WL 475 - 20 min - high density	288
1261	[299, 464, 374, 417, 301, 422, 388, 543, 451, 288, 369, 317, 266, 290, 234, 207, 611, 262, 104, 304, 88, 267, 369, 257, 332, 332, 245, 535]	0.2457627118644068	MitoGreen	WL 475 - 20 min - high density	292
1262	[443, 307, 468, 358, 414, 409, 381, 230, 256, 265, 620, 528, 212, 373, 213, 216, 292, 339, 284, 519, 210, 219, 523, 276, 434, 201, 77, 143, 322]	0.2525423728813559	MitoGreen	WL 475 - 20 min - high density	296
1263	[459, 498, 319, 415, 605, 259, 291, 270, 503, 414, 541, 320, 223, 339, 266, 321, 249, 369, 208, 409, 326, 469, 123, 280, 366, 385, 291, 177, 342, 405, 231, 351]	0.247457627118644	MitoGreen	WL 475 - 20 min - high density	300
1264	[458, 486, 289, 532, 262, 608, 317, 346, 234, 291, 387, 238, 318, 342, 491, 274, 420, 411, 390, 292, 327, 213, 359, 406, 353, 501, 128, 335, 193, 85]	0.247457627118644	MitoGreen	WL 475 - 20 min - high density	304
1265	[495, 496, 612, 476, 462, 392, 348, 386, 343, 270, 422, 317, 429, 276, 290, 258, 290, 234, 229, 208, 177, 373, 323, 267, 506, 219, 357]	0.2457627118644068	MitoGreen	WL 475 - 20 min - high density	308
1266	[402, 295, 400, 465, 475, 394, 308, 390, 332, 299, 235, 459, 262, 374, 330, 363, 369, 278, 222, 184, 394, 374, 451, 357, 517, 233, 501, 259]	0.2457627118644068	MitoGreen	WL 475 - 20 min - high density	312
1267	[404, 400, 530, 494, 394, 268, 318, 516, 253, 378, 333, 289, 303, 241, 361, 238, 414, 203, 332, 234, 278, 222, 475, 364, 354, 355, 276, 226]	0.2457627118644068	MitoGreen	WL 475 - 20 min - high density	316
1268	[528, 482, 397, 371, 305, 354, 272, 323, 382, 411, 249, 288, 322, 344, 384, 237, 523, 350, 252, 395, 231, 177, 245, 161, 334, 251, 262, 553, 410, 500, 260, 317]	0.2542372881355932	MitoGreen	WL 475 - 20 min - high density	320
1269	[575, 478, 345, 401, 379, 272, 294, 254, 267, 360, 275, 296, 328, 394, 390, 507, 247, 222, 274, 359, 355, 117, 311, 283, 400, 345, 337, 105, 491, 127]	0.2576271186440678	MitoGreen	WL 475 - 20 min - high density	324
1270	[463, 384, 330, 468, 592, 168, 312, 282, 223, 385, 350, 222, 442, 256, 395, 300, 305, 296, 330, 245, 105, 601, 347, 222, 362, 249, 406, 393, 303, 46, 484, 139]	0.2593220338983051	MitoGreen	WL 475 - 20 min - high density	328
1271	[478, 372, 480, 175, 268, 1159, 252, 361, 234, 312, 249, 282, 309, 386, 260, 208, 305, 377, 277, 450, 550, 323, 165, 81, 391, 276, 261, 153, 158, 189]	0.247457627118644	MitoGreen	WL 475 - 20 min - high density	332
1272	[458, 434, 474, 374, 247, 274, 1129, 402, 310, 347, 158, 211, 356, 270, 301, 364, 177, 385, 280, 92, 280, 239, 195, 479, 220, 330, 348, 628, 245]	0.2508474576271186	MitoGreen	WL 475 - 20 min - high density	336
1273	[453, 421, 473, 278, 1102, 371, 402, 312, 250, 275, 237, 306, 210, 305, 294, 384, 534, 113, 182, 370, 213, 578, 354, 93, 356]	0.2525423728813559	MitoGreen	WL 475 - 20 min - high density	340
1274	[440, 368, 415, 365, 1114, 381, 450, 259, 272, 280, 257, 262, 240, 503, 369, 219, 466, 323, 370, 528, 271, 182, 346, 103, 329, 221, 447, 367, 372, 237, 295, 179]	0.2525423728813559	MitoGreen	WL 475 - 20 min - high density	344
1275	[424, 450, 365, 541, 408, 401, 574, 322, 266, 244, 253, 258, 286, 186, 346, 220, 1122, 374, 492, 318, 385, 236, 184, 78, 70, 321, 389, 162, 365, 127, 153, 278, 218]	0.2559322033898305	MitoGreen	WL 475 - 20 min - high density	348
1276	[428, 558, 388, 342, 415, 300, 314, 409, 346, 245, 283, 259, 227, 275, 222, 590, 199, 346, 285, 1087, 253, 398, 362, 206, 252, 159, 353, 173, 292, 205]	0.2661016949152542	MitoGreen	WL 475 - 20 min - high density	352
1277	[1226, 567, 425, 431, 408, 476, 292, 498, 591, 300, 248, 260, 271, 234, 229, 371, 259, 310, 270, 344, 229, 371, 372, 534, 136, 133, 277, 303, 212, 406, 145]	0.2694915254237288	MitoGreen	WL 475 - 20 min - high density	356
1278	[450, 1218, 415, 580, 558, 531, 370, 270, 320, 296, 268, 380, 461, 294, 336, 366, 380, 397, 239, 223, 243, 363, 284, 151, 201, 215, 165, 90, 243, 283, 594]	0.2677966101694915	MitoGreen	WL 475 - 20 min - high density	360
1279	[573, 347, 432, 290, 269, 354, 427, 541, 242, 382, 219, 573, 173, 299, 367, 460, 250, 245, 269, 170, 350, 261, 368, 226, 247, 215, 172, 252, 281, 248, 354, 387, 382, 194]	0.2745762711864407	MitoGreen	WL 475 - 20 min - high density	364
1280	[552, 284, 433, 323, 403, 389, 328, 572, 247, 276, 318, 337, 436, 361, 369, 260, 562, 217, 224, 360, 251, 277, 428, 150, 237, 451, 330, 246, 258, 388, 252, 260]	0.2796610169491525	MitoGreen	WL 475 - 20 min - high density	368
1281	[335, 388, 402, 560, 296, 366, 403, 559, 282, 326, 281, 336, 259, 252, 462, 366, 419, 350, 268, 294, 214, 219, 266, 248, 239, 301, 370, 230, 239, 349, 313, 153, 252, 280]	0.2813559322033898	MitoGreen	WL 475 - 20 min - high density	372
1282	[385, 377, 423, 365, 518, 290, 362, 265, 310, 275, 276, 213, 285, 296, 250, 255, 381, 269, 598, 574, 382, 241, 349, 300, 237, 164, 362, 249, 215, 179, 383, 162, 268, 202]	0.2813559322033898	MitoGreen	WL 475 - 20 min - high density	376
1283	[403, 510, 367, 340, 423, 284, 276, 249, 297, 412, 280, 287, 253, 206, 409, 239, 169, 331, 250, 233, 230, 282, 623, 317, 225, 206, 469, 221, 173, 302, 249, 403]	0.288135593220339	MitoGreen	WL 475 - 20 min - high density	380
1284	[437, 385, 260, 288, 399, 534, 409, 291, 287, 303, 290, 256, 260, 238, 315, 317, 434, 242, 257, 237, 384, 236, 457, 449, 253, 154, 201, 289, 370, 252, 221, 142, 386, 89]	0.2813559322033898	MitoGreen	WL 475 - 20 min - high density	384
1285	[374, 348, 549, 439, 323, 329, 463, 232, 460, 285, 394, 331, 298, 252, 285, 246, 293, 443, 374, 292, 306, 296, 210, 260, 303, 163, 213, 184, 382, 269, 328, 246, 304, 247, 560, 349]	0.2813559322033898	MitoGreen	WL 475 - 20 min - high density	388
1286	[417, 338, 341, 240, 354, 315, 287, 244, 330, 274, 334, 335, 223, 296, 219, 421, 179, 281, 353, 231, 378, 242, 409, 163, 184, 411, 155, 448, 168, 227]	0.2915254237288135	MitoGreen	WL 475 - 20 min - high density	392
1287	[375, 492, 431, 270, 260, 317, 344, 410, 295, 519, 303, 380, 326, 301, 201, 265, 406, 257, 189, 243, 171, 566, 447, 379, 93, 636, 169, 301, 214, 495, 222, 493, 221, 439]	0.2932203389830508	MitoGreen	WL 475 - 20 min - high density	396
1288	[362, 333, 414, 293, 307, 358, 300, 495, 297, 392, 253, 497, 537, 486, 214, 271, 336, 346, 263, 316, 192, 292, 162, 435, 165, 404, 415, 148, 247, 258, 303, 257, 262, 325, 190, 201, 199, 630]	0.2898305084745763	MitoGreen	WL 475 - 20 min - high density	400
1289	[463, 428, 346, 349, 495, 335, 278, 255, 304, 303, 313, 510, 237, 231, 270, 223, 217, 356, 248, 183, 329, 331, 163, 169, 221, 425, 365, 385, 652, 601, 193, 378, 175, 379, 297]	0.2898305084745763	MitoGreen	WL 475 - 20 min - high density	404
1290	[498, 413, 537, 300, 326, 328, 371, 274, 286, 301, 285, 224, 275, 451, 304, 215, 189, 588, 397, 163, 236, 466, 282, 376, 216, 563, 414, 234, 247, 165, 336, 335, 523, 395]	0.2813559322033898	MitoGreen	WL 475 - 20 min - high density	408
1291	[434, 328, 555, 301, 493, 272, 300, 365, 533, 289, 263, 339, 368, 406, 354, 431, 229, 283, 207, 364, 286, 379, 444, 167, 313, 159, 190, 227, 253, 390]	0.2728813559322034	MitoGreen	WL 475 - 20 min - high density	412
1292	[383, 319, 416, 326, 298, 344, 239, 281, 504, 476, 290, 235, 304, 236, 360, 272, 296, 231, 438, 360, 287, 175, 565, 133, 324, 328, 336, 297, 190]	0.2677966101694915	MitoGreen	WL 475 - 20 min - high density	416
1293	[396, 487, 340, 381, 237, 388, 364, 305, 365, 527, 280, 440, 282, 437, 302, 227, 251, 294, 451, 265, 468, 261, 218, 210, 255, 325, 294, 322, 396, 227, 281, 135, 504]	0.2694915254237288	MitoGreen	WL 475 - 20 min - high density	420
1294	[321, 334, 420, 504, 322, 312, 318, 320, 290, 367, 409, 216, 393, 423, 416, 222, 229, 283, 360, 255, 567, 339, 305, 490, 319, 442, 135, 156, 258, 386, 178, 299]	0.2186440677966102	MitoGreen	WL 475 - 20 min - high density	424
1295	[373, 435, 414, 384, 291, 223, 330, 332, 526, 387, 319, 331, 415, 529, 358, 495, 233, 290, 218, 393, 359, 344, 282, 284, 220, 460, 292, 175, 263, 328, 223, 312, 177, 244, 117]	0.1694915254237288	MitoGreen	WL 475 - 20 min - high density	428
1296	[382, 421, 321, 336, 205, 338]	0.0263157894736842	MitoGreen	WL 475 - 20 min - high density	0
1297	[327, 440, 342]	0.0403508771929824	MitoGreen	WL 475 - 20 min - high density	4
1298	[323, 196, 437, 444, 268, 325]	0.0543859649122807	MitoGreen	WL 475 - 20 min - high density	8
1299	[422, 480, 310, 181, 385, 178, 312, 239]	0.0614035087719298	MitoGreen	WL 475 - 20 min - high density	12
1300	[465, 417, 301, 413, 182, 377, 266, 474]	0.0894736842105263	MitoGreen	WL 475 - 20 min - high density	16
1301	[441, 477, 358, 471, 282, 321, 400, 263, 183, 375]	0.1298245614035088	MitoGreen	WL 475 - 20 min - high density	20
1302	[437, 418, 412, 484, 510, 455, 482, 402, 382, 649, 202, 447, 579, 400, 420, 311, 156, 444, 314]	0.1807017543859649	MitoGreen	WL 475 - 20 min - high density	24
1303	[551, 444, 407, 495, 406, 567, 407, 479, 393, 489, 446, 344, 295, 381, 586, 203, 495, 401, 463, 307, 451, 452, 399, 831, 442, 263, 439, 335, 132]	0.2421052631578947	MitoGreen	WL 475 - 20 min - high density	28
1304	[455, 434, 412, 486, 477, 563, 530, 618, 402, 413, 464, 334, 468, 395, 495, 462, 414, 193, 416, 363, 489, 484, 652, 476, 349, 373, 449, 298, 808, 227, 307, 342, 150, 462, 522, 504, 377]	0.3140350877192983	MitoGreen	WL 475 - 20 min - high density	32
1305	[566, 420, 474, 435, 515, 535, 482, 465, 574, 438, 474, 432, 441, 368, 316, 347, 500, 326, 416, 425, 620, 402, 379, 490, 400, 489, 485, 344, 391, 196, 393, 548, 477, 409, 303, 776, 237, 459, 429, 415, 476, 442, 497]	0.375438596491228	MitoGreen	WL 475 - 20 min - high density	36
1306	[638, 438, 447, 496, 522, 453, 460, 514, 337, 449, 618, 574, 533, 494, 522, 485, 500, 415, 382, 412, 331, 370, 423, 408, 385, 450, 338, 508, 521, 791, 446, 380, 401, 416, 592, 210, 465, 252, 384, 494, 276, 231, 394, 241, 504, 235, 483, 318, 499, 423, 336]	0.431578947368421	MitoGreen	WL 475 - 20 min - high density	40
1307	[454, 469, 444, 503, 591, 472, 664, 536, 479, 398, 417, 470, 498, 388, 444, 452, 503, 335, 390, 425, 396, 366, 464, 488, 606, 442, 357, 345, 521, 246, 455, 342, 481, 642, 477, 621, 362, 779, 203, 445, 427, 519, 454, 373, 300, 451, 419, 262, 446, 423, 433, 126, 479, 250]	0.468421052631579	MitoGreen	WL 475 - 20 min - high density	44
1308	[534, 439, 594, 413, 697, 465, 481, 479, 285, 415, 542, 501, 447, 404, 497, 438, 626, 440, 421, 434, 464, 469, 504, 516, 424, 399, 489, 496, 354, 324, 393, 319, 596, 480, 586, 265, 202, 325, 261, 255, 772, 475, 457, 189, 219, 378, 233, 507, 558, 371, 265, 231, 419, 593, 466, 268, 491, 489, 266, 290, 601]	0.5017543859649123	MitoGreen	WL 475 - 20 min - high density	48
1309	[601, 543, 432, 483, 439, 454, 459, 478, 442, 619, 496, 536, 476, 601, 426, 397, 457, 376, 437, 500, 368, 401, 475, 485, 409, 366, 408, 564, 452, 434, 424, 767, 443, 571, 340, 386, 307, 223, 208, 367, 645, 460, 390, 565, 299, 399, 205, 230, 470, 285, 201, 247, 320, 356, 470, 247, 549, 201]	0.5368421052631579	MitoGreen	WL 475 - 20 min - high density	52
1310	[560, 425, 644, 497, 441, 432, 440, 455, 617, 467, 494, 515, 470, 426, 474, 541, 553, 504, 341, 589, 663, 400, 277, 780, 434, 423, 310, 365, 494, 416, 490, 489, 443, 415, 440, 346, 237, 340, 572, 274, 400, 548, 294, 207, 594, 462, 506, 314, 253, 407, 597, 544, 401, 593, 213, 207, 330, 290, 223, 500, 431, 326]	0.5789473684210527	MitoGreen	WL 475 - 20 min - high density	56
1311	[516, 397, 450, 545, 540, 495, 353, 555, 429, 450, 468, 386, 442, 496, 367, 442, 460, 513, 416, 473, 501, 709, 645, 512, 410, 334, 499, 633, 453, 519, 353, 491, 374, 271, 625, 275, 488, 256, 284, 448, 586, 214, 553, 298, 323, 334, 387, 227, 232, 217, 425, 224, 415, 495, 525, 179, 439, 535, 359, 498, 410, 266, 264, 204, 237, 443, 248, 550, 405, 424, 361]	0.6070175438596491	MitoGreen	WL 475 - 20 min - high density	60
1312	[519, 499, 446, 439, 477, 486, 384, 508, 492, 425, 486, 436, 454, 388, 641, 519, 547, 491, 336, 440, 500, 489, 304, 335, 436, 429, 428, 362, 286, 539, 433, 589, 484, 251, 456, 453, 439, 428, 528, 276, 527, 482, 225, 257, 368, 345, 593, 344, 223, 228, 252, 516, 614, 532, 435, 260, 372, 517, 232, 210, 132, 209, 424, 487, 283, 323, 311, 230, 252, 213, 335, 255, 214, 586, 229, 402, 253, 452]	0.643859649122807	MitoGreen	WL 475 - 20 min - high density	64
1313	[514, 516, 453, 324, 328, 438, 458, 491, 613, 485, 452, 363, 417, 496, 440, 628, 472, 373, 283, 381, 570, 483, 537, 470, 351, 381, 404, 618, 266, 446, 425, 505, 549, 340, 319, 468, 425, 385, 590, 144, 364, 413, 222, 308, 529, 441, 222, 229, 242, 107, 219, 249, 275, 620, 421, 221, 194, 362, 394, 293, 273, 536, 421, 245, 415, 189, 292, 240, 224, 221, 482, 357, 317, 390, 575, 250, 451]	0.6666666666666666	MitoGreen	WL 475 - 20 min - high density	68
1314	[451, 505, 433, 451, 494, 319, 665, 381, 450, 488, 454, 313, 327, 605, 340, 443, 626, 385, 454, 589, 520, 555, 436, 424, 376, 491, 497, 376, 436, 387, 411, 269, 248, 420, 378, 419, 406, 446, 284, 236, 326, 514, 228, 235, 237, 239, 449, 253, 339, 125, 455, 231, 305, 392, 306, 413, 295, 222, 254, 404, 448, 243, 244, 299, 221, 365, 167, 198, 215, 476, 565, 331, 613, 313, 97, 234, 233, 203, 245]	0.6771929824561403	MitoGreen	WL 475 - 20 min - high density	72
1315	[501, 432, 674, 349, 501, 460, 517, 605, 525, 446, 353, 536, 365, 428, 483, 410, 407, 439, 291, 494, 332, 431, 218, 313, 588, 445, 398, 303, 265, 392, 305, 246, 377, 239, 449, 393, 423, 572, 336, 223, 398, 407, 257, 337, 122, 253, 593, 332, 221, 217, 222, 257, 195, 309, 404, 238, 219, 237, 252, 212, 298, 451, 356, 463, 241, 571, 366, 330, 280, 459, 277, 224, 242, 477, 304]	0.6807017543859648	MitoGreen	WL 475 - 20 min - high density	76
1316	[451, 559, 353, 524, 342, 357, 403, 568, 355, 504, 396, 411, 373, 433, 502, 317, 282, 437, 479, 252, 243, 295, 402, 543, 348, 251, 307, 368, 305, 717, 612, 311, 226, 456, 386, 474, 139, 365, 217, 357, 384, 482, 251, 398, 190, 376, 226, 221, 207, 214, 215, 273, 269, 219, 415, 271, 373, 428, 243, 191, 253, 300, 350, 574, 219, 312, 408, 241, 265, 381, 258, 253, 260, 263, 176, 257, 184]	0.6894736842105263	MitoGreen	WL 475 - 20 min - high density	80
1317	[467, 449, 556, 435, 402, 414, 534, 300, 486, 371, 297, 495, 330, 423, 333, 475, 276, 347, 475, 314, 419, 365, 557, 287, 405, 290, 274, 347, 231, 338, 249, 300, 330, 713, 281, 480, 599, 420, 224, 268, 263, 281, 212, 217, 638, 335, 176, 313, 468, 192, 250, 201, 368, 303, 214, 306, 365, 213, 213, 313, 145, 234, 583, 154, 141, 308, 179, 374, 250, 407, 235, 192, 239, 491, 228, 279, 321, 307, 225, 275]	0.7017543859649122	MitoGreen	WL 475 - 20 min - high density	84
1318	[509, 380, 536, 594, 357, 438, 397, 457, 286, 325, 342, 438, 401, 289, 423, 389, 290, 265, 712, 276, 303, 250, 332, 245, 433, 396, 131, 234, 230, 294, 587, 648, 480, 249, 211, 485, 246, 311, 292, 213, 358, 207, 270, 229, 219, 238, 257, 254, 255, 352, 324, 349, 503, 206, 584, 318, 420, 184, 161, 436, 187, 377, 157, 315, 269, 237, 401, 344, 185, 436, 420, 460, 312, 236, 350, 201, 215, 191, 321, 182…	0.6947368421052632	MitoGreen	WL 475 - 20 min - high density	88
1319	[449, 359, 436, 388, 270, 393, 367, 368, 301, 345, 416, 334, 545, 313, 477, 444, 302, 270, 417, 456, 421, 533, 318, 484, 336, 287, 228, 391, 564, 268, 277, 230, 238, 466, 213, 293, 122, 423, 287, 222, 528, 227, 345, 223, 370, 272, 381, 210, 272, 425, 196, 402, 198, 206, 227, 233, 347, 177, 193, 205, 257, 571, 336, 128, 310, 470, 217, 270, 751, 216, 684, 433, 296, 170, 255, 209, 207, 159, 275, 154…	0.6824561403508773	MitoGreen	WL 475 - 20 min - high density	92
1320	[416, 542, 562, 343, 287, 366, 322, 417, 447, 394, 379, 468, 309, 356, 292, 378, 274, 416, 284, 249, 496, 263, 279, 412, 136, 336, 321, 267, 371, 260, 310, 411, 264, 231, 318, 223, 210, 244, 286, 415, 387, 333, 233, 270, 255, 218, 270, 261, 262, 277, 255, 201, 182, 199, 255, 198, 395, 472, 179, 310, 223, 518, 749, 228, 220, 581, 363, 171, 350, 502, 238]	0.6666666666666666	MitoGreen	WL 475 - 20 min - high density	96
1321	[527, 336, 462, 515, 426, 366, 336, 326, 389, 521, 273, 290, 285, 323, 447, 409, 306, 478, 267, 309, 398, 300, 270, 417, 264, 260, 254, 316, 246, 293, 286, 151, 316, 220, 294, 301, 535, 226, 292, 734, 254, 190, 357, 378, 215, 196, 243, 390, 409, 180, 207, 366, 374, 299, 445, 236, 444, 303, 249, 199, 310, 377, 224, 311, 443, 325, 212, 243, 341, 236]	0.6578947368421053	MitoGreen	WL 475 - 20 min - high density	100
1322	[409, 365, 486, 463, 539, 310, 330, 438, 518, 399, 412, 335, 275, 323, 268, 230, 256, 446, 278, 342, 331, 266, 218, 282, 301, 135, 242, 273, 428, 279, 176, 379, 332, 165, 253, 269, 450, 426, 198, 211, 292, 543, 298, 208, 715, 334, 217, 223, 212, 197, 177, 247, 215, 396, 117, 312, 234, 237, 310, 355, 313, 197, 214, 313, 185, 263, 271, 383, 260, 203, 290]	0.6508771929824562	MitoGreen	WL 475 - 20 min - high density	104
1323	[368, 479, 392, 396, 316, 414, 286, 313, 428, 428, 556, 289, 470, 333, 288, 328, 298, 324, 313, 220, 229, 340, 392, 231, 282, 439, 292, 304, 238, 223, 251, 224, 508, 158, 443, 417, 165, 381, 225, 286, 244, 306, 291, 223, 394, 268, 269, 245, 206, 201, 296, 217, 169, 388, 208, 287, 146, 358, 182, 300, 216, 349, 242, 179, 193, 287, 540, 112, 382, 221, 224, 645, 205, 270, 200, 305, 435]	0.6649122807017543	MitoGreen	WL 475 - 20 min - high density	108
1324	[334, 344, 407, 401, 446, 429, 406, 343, 397, 276, 269, 539, 318, 420, 275, 265, 301, 444, 307, 244, 489, 269, 331, 278, 222, 319, 316, 263, 376, 294, 362, 424, 324, 266, 261, 478, 158, 233, 274, 224, 252, 294, 306, 639, 208, 175, 339, 224, 226, 289, 286, 274, 243, 210, 189, 127, 415, 243, 229, 164, 203, 201, 177, 171, 329, 163, 212, 338, 302, 207, 366, 188, 226, 311, 322, 188, 200, 323, 291, 171…	0.6736842105263158	MitoGreen	WL 475 - 20 min - high density	112
1325	[313, 276, 318, 426, 440, 297, 273, 363, 486, 442, 262, 280, 364, 264, 419, 375, 249, 208, 284, 262, 472, 286, 398, 326, 311, 295, 275, 265, 321, 299, 383, 260, 243, 354, 294, 250, 269, 227, 227, 322, 208, 283, 119, 271, 270, 282, 301, 286, 218, 254, 235, 250, 323, 569, 175, 306, 178, 110, 153, 315, 354, 373, 205, 168, 295, 255, 332, 210, 173, 295, 384, 260, 195, 209, 205, 198, 307, 273, 223]	0.6701754385964913	MitoGreen	WL 475 - 20 min - high density	116
1326	[348, 305, 317, 277, 359, 336, 416, 444, 332, 508, 309, 265, 254, 473, 428, 248, 281, 265, 374, 427, 285, 263, 122, 377, 265, 210, 212, 230, 282, 276, 218, 324, 265, 219, 285, 281, 333, 231, 279, 165, 370, 212, 206, 236, 230, 266, 446, 300, 231, 248, 211, 188, 284, 242, 186, 278, 369, 89, 308, 166, 283, 283, 183, 199, 166, 198, 491, 286, 320, 193, 285, 280, 229, 232, 256]	0.668421052631579	MitoGreen	WL 475 - 20 min - high density	120
1327	[399, 290, 402, 349, 470, 229, 295, 309, 319, 275, 439, 257, 416, 312, 450, 423, 213, 422, 296, 374, 143, 357, 286, 224, 350, 245, 269, 234, 220, 255, 391, 233, 258, 279, 310, 183, 135, 300, 217, 283, 273, 279, 348, 235, 385, 240, 278, 196, 154, 234, 206, 140, 162, 267, 173, 230, 222, 178, 293, 234, 247, 189, 197, 226, 177, 254, 242, 220, 314]	0.6596491228070176	MitoGreen	WL 475 - 20 min - high density	124
1328	[292, 316, 289, 390, 445, 332, 421, 466, 395, 321, 296, 361, 279, 242, 469, 250, 210, 304, 301, 363, 259, 264, 447, 239, 236, 281, 124, 359, 258, 362, 290, 223, 228, 348, 247, 158, 321, 255, 256, 335, 346, 194, 178, 222, 208, 233, 294, 217, 329, 218, 279, 259, 427, 360, 372, 378, 207, 218, 211, 293, 263, 205, 242, 248, 399, 208, 178, 165, 111, 217, 208, 505, 256, 232, 643, 265]	0.6385964912280702	MitoGreen	WL 475 - 20 min - high density	128
1329	[426, 327, 403, 380, 342, 325, 377, 427, 326, 281, 383, 425, 296, 288, 288, 277, 371, 371, 324, 341, 260, 223, 261, 415, 365, 256, 204, 488, 286, 243, 193, 248, 669, 386, 181, 238, 201, 341, 268, 299, 213, 114, 175, 207, 274, 315, 266, 300, 369, 393, 296, 259, 189, 169, 214, 180, 217, 259, 288, 223, 426, 191, 302, 335, 221, 196, 272, 294, 298, 326, 266, 316, 306, 275, 185, 216, 147]	0.624561403508772	MitoGreen	WL 475 - 20 min - high density	132
1330	[422, 307, 328, 316, 426, 317, 321, 339, 319, 377, 384, 294, 327, 365, 343, 331, 329, 445, 417, 336, 282, 282, 652, 275, 221, 218, 285, 208, 176, 203, 212, 399, 256, 289, 366, 250, 294, 233, 189, 274, 214, 294, 363, 206, 165, 252, 277, 388, 342, 238, 407, 181, 336, 211, 315, 271, 284, 285, 152, 307, 245, 261, 87, 293, 316, 229, 379]	0.619298245614035	MitoGreen	WL 475 - 20 min - high density	136
1331	[424, 437, 634, 327, 324, 356, 301, 386, 286, 341, 293, 296, 283, 304, 292, 285, 248, 437, 315, 348, 275, 315, 240, 322, 252, 234, 326, 226, 291, 283, 199, 383, 872, 238, 194, 203, 432, 274, 222, 195, 450, 416, 108, 303, 201, 279, 164, 196, 282, 292, 198, 246, 196, 270, 425, 331, 288, 315, 147, 145, 304, 239, 380, 271, 289, 244, 240]	0.6105263157894738	MitoGreen	WL 475 - 20 min - high density	140
1332	[448, 405, 330, 640, 329, 263, 303, 327, 361, 274, 229, 313, 293, 290, 282, 333, 285, 197, 278, 380, 285, 303, 405, 230, 343, 266, 219, 307, 402, 302, 309, 221, 333, 321, 299, 266, 172, 294, 262, 632, 265, 259, 261, 321, 235, 130, 268, 159, 230, 250, 514, 264, 240, 205, 257, 212, 247, 350, 180, 190, 208, 304, 266, 395, 217, 215]	0.5929824561403509	MitoGreen	WL 475 - 20 min - high density	144
1333	[421, 450, 315, 279, 577, 447, 253, 264, 370, 601, 305, 333, 343, 296, 276, 293, 320, 517, 352, 256, 304, 352, 271, 247, 247, 270, 162, 384, 264, 396, 222, 430, 391, 207, 383, 194, 227, 290, 221, 217, 262, 265, 234, 222, 268, 289, 295, 217, 256, 138, 180, 329, 226, 286, 446, 197, 276, 184, 330, 201, 193, 250, 191, 288, 250, 392, 215, 361, 222, 277, 232]	0.5982456140350877	MitoGreen	WL 475 - 20 min - high density	148
1334	[625, 521, 332, 321, 335, 401, 446, 300, 290, 542, 307, 275, 305, 333, 301, 381, 267, 309, 230, 296, 267, 355, 353, 233, 243, 295, 253, 375, 432, 291, 310, 272, 224, 286, 311, 518, 203, 233, 359, 206, 339, 214, 206, 387, 269, 364, 288, 228, 273, 277, 238, 306, 205, 186, 204, 286, 213, 256, 131, 282, 204, 312, 388, 280, 340, 180, 227]	0.5982456140350877	MitoGreen	WL 475 - 20 min - high density	152
1335	[334, 289, 412, 347, 519, 315, 322, 322, 329, 296, 315, 260, 620, 539, 289, 283, 390, 291, 254, 263, 288, 280, 351, 251, 234, 258, 243, 381, 324, 243, 255, 273, 346, 446, 227, 291, 339, 312, 376, 212, 286, 255, 259, 292, 293, 235, 354, 477, 126, 244, 223, 327, 130, 127, 219, 389, 223, 164, 369, 243, 248, 253, 227, 278, 196, 261, 481, 226, 229, 184]	0.6052631578947368	MitoGreen	WL 475 - 20 min - high density	156
1336	[625, 352, 358, 518, 540, 309, 412, 322, 365, 360, 289, 334, 268, 276, 241, 318, 334, 346, 292, 255, 348, 370, 264, 276, 242, 299, 249, 273, 366, 321, 250, 203, 245, 248, 319, 363, 278, 255, 356, 129, 203, 253, 247, 252, 239, 247, 247, 235, 197, 235, 246, 271, 386, 212, 227, 399, 389, 240, 262, 219, 127, 257, 287, 366, 195, 136, 296]	0.6070175438596491	MitoGreen	WL 475 - 20 min - high density	160
1337	[326, 335, 424, 309, 326, 626, 349, 399, 309, 313, 521, 255, 276, 318, 322, 370, 298, 265, 327, 274, 310, 262, 249, 246, 248, 275, 275, 305, 248, 398, 421, 462, 231, 248, 324, 339, 256, 294, 246, 219, 437, 350, 253, 322, 516, 147, 326, 256, 268, 164, 283, 241, 320, 195, 215, 174, 220, 297, 393, 223, 231, 216, 185, 413, 351, 128, 146, 247, 215, 167]	0.612280701754386	MitoGreen	WL 475 - 20 min - high density	164
1338	[624, 257, 324, 323, 291, 422, 321, 356, 554, 270, 312, 333, 253, 322, 230, 363, 330, 334, 339, 271, 315, 242, 251, 263, 313, 325, 234, 418, 248, 281, 244, 249, 251, 285, 228, 182, 256, 220, 200, 245, 336, 284, 347, 319, 285, 222, 221, 169, 225, 268, 300, 187, 264, 238, 360, 407, 155, 416, 397, 309, 404, 214, 244, 365, 169, 236, 194, 226, 225, 266, 222, 133]	0.6105263157894736	MitoGreen	WL 475 - 20 min - high density	168
1339	[334, 437, 333, 389, 423, 338, 315, 333, 333, 276, 280, 360, 566, 275, 294, 333, 293, 306, 258, 313, 278, 380, 397, 266, 250, 267, 275, 249, 203, 372, 259, 253, 247, 174, 249, 222, 489, 401, 220, 236, 342, 233, 195, 292, 218, 235, 225, 255, 375, 374, 244, 222, 175, 202, 185, 231, 143, 243, 270, 248, 208, 356, 209, 248, 336, 294, 306, 303, 227, 131]	0.6070175438596491	MitoGreen	WL 475 - 20 min - high density	172
1340	[404, 323, 335, 334, 421, 327, 275, 328, 327, 337, 279, 288, 312, 340, 381, 268, 334, 408, 365, 260, 290, 316, 311, 455, 357, 309, 265, 279, 334, 352, 280, 253, 234, 339, 255, 236, 249, 324, 225, 358, 190, 229, 244, 205, 214, 229, 246, 244, 272, 178, 234, 178, 199, 198, 250, 573, 186, 176, 242, 228, 215, 378, 258, 393, 355, 233, 242, 263, 187]	0.5859649122807018	MitoGreen	WL 475 - 20 min - high density	176
1341	[424, 357, 327, 365, 326, 388, 320, 332, 315, 319, 248, 317, 281, 381, 269, 271, 274, 427, 340, 257, 413, 264, 304, 231, 295, 374, 334, 270, 194, 241, 245, 186, 285, 355, 433, 191, 232, 216, 190, 453, 231, 220, 210, 325, 238, 338, 300, 424, 353, 288, 319, 225, 190, 324, 232, 232, 370, 176, 230, 239, 219, 261, 215, 185, 266]	0.5666666666666667	MitoGreen	WL 475 - 20 min - high density	180
1342	[442, 425, 326, 304, 391, 316, 400, 322, 356, 321, 327, 320, 297, 265, 430, 323, 236, 239, 286, 315, 268, 278, 281, 284, 325, 256, 245, 241, 264, 323, 243, 299, 194, 256, 211, 253, 202, 263, 315, 211, 201, 320, 206, 397, 320, 254, 312, 234, 251, 224, 218, 232, 244, 248, 258, 234, 112, 234]	0.5526315789473685	MitoGreen	WL 475 - 20 min - high density	184
1343	[415, 345, 303, 308, 304, 336, 385, 325, 413, 341, 333, 281, 364, 399, 290, 256, 307, 248, 255, 244, 391, 289, 299, 243, 306, 252, 247, 359, 289, 272, 259, 221, 216, 247, 208, 204, 258, 206, 229, 298, 200, 184, 294, 331, 287, 274, 246, 162, 196, 160, 276, 208, 648, 263, 646, 246, 441, 259, 215, 320, 233]	0.5526315789473685	MitoGreen	WL 475 - 20 min - high density	188
1344	[427, 370, 401, 339, 321, 341, 320, 386, 276, 436, 359, 313, 307, 459, 246, 321, 289, 279, 216, 273, 330, 419, 354, 242, 259, 305, 244, 290, 278, 233, 226, 248, 361, 263, 323, 193, 585, 248, 198, 305, 211, 233, 287, 180, 238, 172, 378, 298, 307, 256, 266, 198, 306, 193, 294, 498, 208, 432, 180, 242, 245, 392]	0.543859649122807	MitoGreen	WL 475 - 20 min - high density	192
1345	[334, 420, 305, 295, 283, 263, 402, 327, 385, 323, 266, 304, 379, 263, 436, 251, 357, 397, 268, 262, 573, 237, 363, 280, 315, 261, 245, 255, 216, 321, 257, 242, 203, 213, 224, 208, 183, 177, 204, 459, 233, 258, 238, 309, 243, 265, 320, 334, 320, 216, 286, 203, 190, 318, 193, 333, 258, 478, 261, 271, 205, 314, 196, 213, 242, 249, 275, 236, 517]	0.5526315789473685	MitoGreen	WL 475 - 20 min - high density	196
1346	[429, 352, 328, 288, 398, 324, 301, 363, 465, 321, 274, 260, 322, 394, 250, 269, 239, 238, 392, 360, 265, 309, 562, 280, 360, 238, 322, 273, 285, 249, 194, 223, 321, 311, 209, 488, 229, 359, 192, 202, 319, 222, 234, 226, 202, 333, 190, 204, 191, 212, 301, 186, 384, 287, 188, 221, 196, 261, 291, 261]	0.5526315789473685	MitoGreen	WL 475 - 20 min - high density	200
1347	[422, 417, 339, 295, 466, 329, 420, 564, 303, 304, 276, 365, 353, 409, 325, 289, 239, 260, 252, 264, 254, 411, 213, 280, 273, 225, 234, 309, 324, 261, 529, 386, 241, 313, 190, 201, 364, 271, 299, 213, 369, 229, 211, 390, 198, 264, 427, 154, 350, 224, 217, 207, 174, 382, 233, 291, 173, 312, 243, 237, 327, 285, 213]	0.5473684210526316	MitoGreen	WL 475 - 20 min - high density	204
1348	[347, 381, 446, 334, 459, 337, 398, 398, 271, 403, 547, 288, 400, 274, 319, 263, 266, 289, 288, 255, 268, 276, 375, 307, 232, 211, 263, 302, 327, 229, 308, 290, 282, 219, 240, 222, 323, 193, 251, 263, 276, 281, 213, 334, 184, 198, 241, 204, 257, 330, 183, 207, 269, 164, 192, 363, 170, 400, 322, 205, 216]	0.5298245614035089	MitoGreen	WL 475 - 20 min - high density	208
1349	[425, 362, 331, 346, 379, 403, 305, 273, 408, 296, 306, 355, 310, 215, 287, 307, 284, 259, 363, 305, 238, 258, 215, 249, 578, 266, 288, 284, 304, 254, 284, 295, 257, 250, 244, 475, 273, 296, 259, 516, 218, 228, 217, 214, 326, 206, 263, 292, 423, 333, 397, 587, 309, 164, 296, 290, 251, 394, 206]	0.5245614035087719	MitoGreen	WL 475 - 20 min - high density	212
1350	[325, 317, 324, 386, 407, 405, 397, 346, 378, 311, 544, 382, 278, 266, 357, 316, 323, 295, 259, 261, 307, 264, 224, 243, 261, 252, 439, 284, 229, 244, 297, 261, 257, 323, 238, 318, 239, 236, 586, 267, 428, 226, 220, 258, 213, 336, 444, 365, 253, 563, 203, 238, 321, 310, 132, 244, 160, 296, 182]	0.5175438596491229	MitoGreen	WL 475 - 20 min - high density	216
1351	[422, 313, 400, 376, 276, 295, 320, 264, 349, 417, 296, 252, 343, 564, 264, 293, 299, 313, 279, 438, 320, 263, 422, 257, 264, 252, 224, 326, 233, 243, 214, 223, 287, 293, 331, 233, 359, 269, 376, 383, 216, 432, 294, 131, 164, 202, 135, 252, 355, 418, 194, 643, 236, 186, 216, 259, 299]	0.5175438596491229	MitoGreen	WL 475 - 20 min - high density	220
1352	[424, 394, 390, 284, 336, 329, 294, 329, 281, 323, 279, 289, 283, 447, 323, 369, 321, 250, 264, 239, 245, 239, 291, 251, 313, 447, 251, 245, 212, 222, 266, 195, 408, 283, 276, 246, 262, 236, 235, 184, 298, 313, 167, 195, 246, 286, 364, 226, 231, 386, 314, 317, 289, 239, 349, 139, 273, 260, 254]	0.5140350877192983	MitoGreen	WL 475 - 20 min - high density	224
1353	[367, 437, 386, 386, 389, 332, 291, 304, 279, 244, 339, 332, 276, 336, 298, 260, 347, 293, 274, 295, 379, 307, 265, 300, 240, 278, 317, 437, 235, 203, 265, 223, 204, 233, 170, 273, 422, 374, 338, 318, 259, 224, 193, 240, 369, 255, 472, 265, 243, 226, 584, 230, 146, 128, 417, 304, 266, 350, 239, 191, 209]	0.5035087719298246	MitoGreen	WL 475 - 20 min - high density	228
1354	[406, 336, 395, 319, 384, 293, 324, 382, 301, 394, 378, 336, 287, 287, 457, 251, 258, 299, 258, 275, 249, 278, 287, 260, 263, 236, 245, 316, 252, 283, 217, 233, 248, 340, 230, 246, 366, 289, 230, 299, 223, 230, 270, 240, 294, 482, 221, 458, 758, 593, 265, 380, 234, 315, 281, 309, 338]	0.5	MitoGreen	WL 475 - 20 min - high density	232
1355	[388, 296, 412, 285, 311, 377, 307, 293, 294, 392, 310, 274, 357, 330, 282, 338, 252, 233, 308, 252, 232, 230, 226, 302, 273, 245, 263, 713, 426, 226, 283, 431, 272, 290, 290, 318, 197, 253, 306, 252, 233, 299, 352, 336, 283, 465, 227, 273, 228, 511, 362, 494, 282]	0.4929824561403509	MitoGreen	WL 475 - 20 min - high density	236
1356	[438, 341, 395, 336, 317, 312, 394, 280, 323, 408, 291, 347, 313, 263, 256, 208, 290, 268, 379, 257, 328, 314, 229, 275, 317, 279, 255, 124, 234, 219, 260, 291, 261, 260, 188, 253, 237, 604, 288, 262, 218, 276, 219, 289, 428, 247, 585, 327, 459, 218, 223, 425, 388, 531, 313]	0.4859649122807017	MitoGreen	WL 475 - 20 min - high density	240
1357	[407, 328, 411, 284, 315, 286, 380, 328, 332, 374, 275, 284, 294, 312, 394, 260, 242, 271, 499, 248, 290, 229, 435, 244, 298, 284, 298, 322, 246, 243, 508, 215, 302, 323, 236, 215, 315, 230, 278, 304, 285, 331, 215, 419, 255, 218, 275, 246, 287, 203, 398, 379, 166, 345, 285]	0.4736842105263157	MitoGreen	WL 475 - 20 min - high density	244
1358	[441, 309, 331, 398, 408, 334, 310, 299, 373, 306, 280, 300, 297, 331, 256, 247, 276, 250, 286, 320, 257, 411, 292, 319, 302, 312, 179, 243, 249, 361, 395, 230, 280, 298, 218, 541, 335, 235, 236, 356, 254, 214, 354, 387, 184, 276, 257, 275, 295, 191, 221, 393, 222, 438, 146, 233, 278]	0.4701754385964912	MitoGreen	WL 475 - 20 min - high density	248
1359	[421, 411, 314, 535, 277, 350, 402, 375, 313, 304, 284, 294, 386, 455, 335, 278, 275, 311, 259, 347, 239, 279, 340, 269, 264, 291, 275, 265, 232, 247, 345, 333, 252, 192, 306, 122, 232, 292, 388, 213, 335, 295, 157, 260, 270, 303, 283, 225, 265, 295]	0.4596491228070176	MitoGreen	WL 475 - 20 min - high density	252
1360	[441, 343, 318, 466, 528, 308, 322, 305, 279, 415, 403, 311, 350, 278, 374, 253, 304, 369, 318, 289, 397, 295, 475, 265, 240, 259, 261, 243, 288, 277, 212, 227, 304, 251, 228, 350, 188, 264, 242, 275, 214, 369, 154, 279, 262, 272, 651, 166, 174, 242, 201]	0.456140350877193	MitoGreen	WL 475 - 20 min - high density	256
1361	[421, 352, 390, 307, 296, 323, 497, 539, 291, 292, 416, 312, 277, 325, 294, 283, 249, 258, 253, 285, 256, 268, 279, 373, 284, 234, 268, 340, 392, 562, 241, 252, 228, 228, 216, 357, 220, 250, 304, 266, 172, 304, 286, 383, 337, 171, 263, 424, 270]	0.4526315789473685	MitoGreen	WL 475 - 20 min - high density	260
1362	[417, 287, 569, 331, 277, 366, 396, 347, 397, 401, 343, 456, 282, 299, 290, 291, 253, 312, 329, 332, 259, 295, 258, 374, 235, 223, 369, 206, 239, 380, 274, 258, 238, 306, 252, 350, 271, 229, 284, 238, 320, 213, 273, 269, 229, 573, 463, 315, 365, 206, 347, 331, 305]	0.4614035087719298	MitoGreen	WL 475 - 20 min - high density	264
1363	[282, 361, 302, 362, 297, 369, 382, 248, 280, 284, 371, 283, 366, 315, 313, 562, 247, 277, 244, 325, 340, 266, 304, 239, 318, 423, 423, 252, 272, 334, 247, 313, 339, 429, 205, 266, 206, 219, 406, 337, 384, 284, 247, 285, 194, 302, 357, 286, 239, 303, 216, 338, 278, 218, 269]	0.4754385964912281	MitoGreen	WL 475 - 20 min - high density	268
1364	[341, 438, 394, 349, 460, 364, 535, 388, 289, 337, 271, 275, 279, 259, 298, 331, 282, 388, 245, 302, 264, 341, 329, 285, 236, 267, 219, 271, 250, 301, 279, 246, 265, 323, 222, 336, 363, 167, 168, 196, 347, 266, 165, 269, 277, 199, 378, 370, 200, 377, 224, 313, 253, 276, 180]	0.4964912280701755	MitoGreen	WL 475 - 20 min - high density	272
1365	[469, 432, 351, 411, 403, 256, 565, 355, 252, 381, 323, 322, 284, 430, 419, 264, 267, 260, 336, 265, 280, 277, 248, 236, 224, 293, 299, 305, 301, 237, 317, 222, 275, 267, 406, 283, 544, 271, 281, 204, 245, 404, 222, 219, 303, 311, 330, 327, 637, 336, 332, 254, 127, 178, 347, 344, 159, 227, 225]	0.5280701754385965	MitoGreen	WL 475 - 20 min - high density	276
1366	[415, 383, 472, 343, 344, 594, 273, 362, 325, 296, 271, 269, 257, 254, 347, 346, 267, 493, 266, 285, 278, 236, 265, 298, 403, 256, 356, 291, 400, 232, 316, 250, 243, 307, 337, 320, 254, 445, 248, 329, 633, 346, 311, 307, 326, 511, 202, 320, 120, 337, 287, 251, 263, 218, 234, 235, 332, 181, 177, 244, 281]	0.5456140350877193	MitoGreen	WL 475 - 20 min - high density	280
1367	[476, 340, 326, 346, 582, 353, 321, 290, 276, 478, 315, 393, 344, 273, 407, 369, 496, 262, 299, 251, 239, 360, 248, 349, 366, 328, 242, 278, 246, 252, 274, 235, 264, 311, 247, 383, 309, 276, 278, 328, 583, 480, 511, 659, 286, 299, 322, 234, 184, 298, 221, 305, 255, 237, 290, 229, 462, 251, 304, 319, 158, 197, 238, 158, 388, 322, 244, 351, 283, 381, 193]	0.5596491228070175	MitoGreen	WL 475 - 20 min - high density	284
1368	[468, 351, 341, 449, 577, 278, 259, 310, 393, 315, 425, 432, 248, 300, 278, 406, 257, 255, 257, 268, 247, 377, 400, 325, 279, 274, 414, 248, 250, 307, 299, 603, 257, 363, 357, 249, 504, 268, 642, 218, 288, 370, 467, 516, 370, 352, 264, 366, 284, 381, 362, 303, 436, 309, 297, 345, 297, 240, 363, 257, 230, 224, 283, 201, 185]	0.5736842105263158	MitoGreen	WL 475 - 20 min - high density	288
1369	[453, 468, 500, 342, 356, 285, 271, 335, 272, 445, 302, 349, 299, 321, 397, 353, 309, 229, 279, 276, 241, 247, 340, 485, 256, 269, 538, 647, 233, 500, 318, 421, 221, 293, 272, 344, 228, 356, 289, 252, 285, 279, 222, 209, 302, 267, 260, 255, 336, 371, 289, 362, 521, 410, 342, 230, 238, 190, 183, 317, 233, 284, 328]	0.5754385964912282	MitoGreen	WL 475 - 20 min - high density	292
1370	[343, 464, 322, 367, 358, 405, 397, 411, 409, 412, 268, 254, 283, 296, 252, 395, 279, 298, 243, 307, 271, 276, 271, 391, 535, 447, 316, 231, 653, 231, 295, 264, 241, 298, 309, 282, 337, 267, 422, 259, 379, 223, 316, 233, 545, 302, 276, 279, 321, 249, 301, 254, 289, 214, 290, 370, 229, 266, 195, 195, 207, 408, 150, 376, 144, 208, 221]	0.5614035087719298	MitoGreen	WL 475 - 20 min - high density	296
1371	[383, 343, 310, 325, 279, 258, 303, 404, 366, 244, 415, 271, 348, 262, 268, 444, 259, 466, 298, 307, 260, 311, 315, 243, 270, 297, 302, 297, 317, 413, 266, 286, 295, 434, 339, 229, 242, 278, 192, 240, 435, 197, 650, 169, 308, 233, 515, 332, 296, 343, 282, 357, 237, 224, 390, 255, 459, 341, 339, 498, 163, 164]	0.543859649122807	MitoGreen	WL 475 - 20 min - high density	300
1372	[327, 322, 406, 408, 402, 278, 259, 336, 249, 258, 259, 276, 366, 297, 348, 371, 352, 420, 262, 300, 289, 241, 239, 287, 318, 278, 314, 272, 234, 355, 326, 207, 285, 264, 293, 277, 258, 252, 272, 327, 442, 232, 379, 206, 355, 259, 214, 284, 408, 278, 212, 197, 333, 199, 315, 309, 672, 292, 457, 321, 373, 401, 196]	0.5210526315789474	MitoGreen	WL 475 - 20 min - high density	304
1373	[432, 388, 330, 432, 353, 401, 276, 348, 268, 470, 318, 321, 259, 267, 302, 271, 259, 307, 302, 255, 261, 289, 324, 331, 312, 250, 451, 446, 248, 246, 211, 250, 367, 279, 215, 234, 302, 253, 313, 327, 433, 329, 300, 269, 327, 223, 279, 680, 208, 310, 230, 198, 207, 233, 245]	0.5017543859649123	MitoGreen	WL 475 - 20 min - high density	308
1374	[329, 273, 281, 321, 279, 408, 429, 398, 329, 408, 234, 424, 260, 283, 257, 319, 264, 338, 248, 251, 333, 237, 258, 266, 342, 241, 267, 398, 277, 286, 213, 380, 227, 326, 311, 222, 342, 301, 341, 684, 292, 294, 290, 294, 213, 188, 238, 358, 344, 217]	0.4877192982456141	MitoGreen	WL 475 - 20 min - high density	312
1375	[327, 391, 312, 449, 339, 294, 280, 294, 297, 278, 247, 322, 287, 285, 290, 247, 297, 253, 333, 236, 371, 264, 400, 240, 240, 293, 335, 404, 240, 404, 527, 219, 281, 420, 208, 267, 287, 291, 252, 278, 643, 206, 288, 378, 233, 187, 296, 343, 198, 258, 254, 204, 261, 246, 265, 324]	0.4666666666666667	MitoGreen	WL 475 - 20 min - high density	316
1376	[326, 349, 328, 377, 289, 394, 257, 272, 265, 269, 295, 254, 342, 238, 340, 269, 264, 246, 344, 291, 269, 255, 372, 238, 306, 313, 282, 194, 325, 251, 369, 259, 390, 256, 375, 412, 281, 287, 402, 339, 318, 439, 306, 484, 229, 198, 423, 167, 237, 340, 324, 200, 266, 247]	0.4526315789473684	MitoGreen	WL 475 - 20 min - high density	320
1377	[405, 321, 327, 385, 331, 424, 356, 267, 274, 321, 285, 314, 442, 298, 274, 356, 246, 342, 309, 228, 283, 244, 264, 268, 264, 221, 237, 246, 261, 312, 323, 282, 274, 275, 212, 363, 248, 675, 268, 292, 167, 274, 368, 331, 192, 277, 174, 238, 270, 363, 421]	0.4701754385964912	MitoGreen	WL 475 - 20 min - high density	324
1378	[439, 387, 328, 357, 297, 278, 366, 406, 286, 241, 264, 437, 283, 252, 270, 230, 277, 350, 284, 297, 233, 245, 248, 290, 337, 316, 282, 347, 293, 245, 303, 232, 282, 254, 326, 489, 299, 342, 268, 101, 310, 247, 426, 371, 307, 661, 167]	0.4789473684210526	MitoGreen	WL 475 - 20 min - high density	328
1379	[476, 383, 310, 390, 365, 408, 417, 285, 277, 303, 261, 288, 293, 327, 243, 230, 382, 333, 222, 246, 257, 396, 275, 251, 328, 306, 270, 274, 248, 266, 290, 312, 288, 276, 320, 389, 631, 270, 340, 268, 125, 189, 271, 203, 264, 286, 206, 215, 289, 631, 159, 380, 292, 308, 290, 521, 182, 340, 237, 243]	0.4859649122807018	MitoGreen	WL 475 - 20 min - high density	332
1380	[395, 375, 299, 281, 485, 329, 272, 395, 403, 254, 267, 348, 246, 305, 283, 304, 364, 335, 248, 280, 246, 275, 268, 334, 263, 310, 227, 276, 332, 572, 458, 343, 279, 228, 226, 371, 322, 324, 242, 264, 249, 183, 101, 169, 214, 323, 388, 306, 434, 395, 255, 256, 201, 305, 441, 419, 248, 650, 354, 220, 185]	0.5	MitoGreen	WL 475 - 20 min - high density	336
1381	[333, 289, 414, 507, 312, 367, 274, 260, 267, 284, 303, 434, 281, 280, 285, 254, 312, 259, 414, 225, 287, 304, 236, 286, 309, 383, 366, 334, 314, 266, 246, 314, 221, 264, 274, 410, 286, 377, 298, 437, 274, 333, 326, 607, 248, 179, 243, 177, 629, 310, 162, 408, 461, 237, 319, 303, 325, 477]	0.5210526315789474	MitoGreen	WL 475 - 20 min - high density	340
1382	[301, 330, 343, 383, 387, 424, 294, 316, 272, 335, 297, 319, 285, 306, 251, 411, 258, 257, 245, 238, 313, 251, 372, 263, 323, 282, 307, 454, 219, 257, 252, 390, 228, 422, 297, 316, 305, 310, 308, 543, 324, 320, 191, 682, 258, 216, 310, 192, 656, 450, 268, 323, 350, 186, 309, 324, 301, 203, 230]	0.5228070175438597	MitoGreen	WL 475 - 20 min - high density	344
1383	[322, 434, 335, 309, 350, 416, 276, 311, 403, 323, 270, 294, 317, 327, 255, 252, 252, 276, 300, 290, 238, 288, 265, 416, 291, 246, 258, 284, 250, 276, 287, 238, 242, 204, 233, 272, 290, 518, 424, 193, 293, 292, 251, 362, 678, 227, 292, 396, 243, 239, 449, 327, 293, 415, 259, 283, 336, 189, 126]	0.512280701754386	MitoGreen	WL 475 - 20 min - high density	348
1384	[307, 326, 301, 419, 375, 400, 322, 261, 269, 298, 254, 302, 435, 266, 312, 301, 286, 244, 257, 291, 465, 406, 264, 322, 256, 250, 449, 238, 296, 327, 356, 253, 208, 244, 245, 511, 266, 296, 294, 308, 524, 442, 351, 296, 135, 301, 629, 227, 346, 257, 200, 314, 271, 277, 217, 305, 198, 187, 257, 234, 199]	0.5175438596491229	MitoGreen	WL 475 - 20 min - high density	352
1385	[323, 325, 379, 266, 421, 278, 295, 273, 302, 323, 240, 267, 279, 263, 247, 270, 301, 407, 241, 332, 303, 264, 305, 286, 544, 266, 305, 226, 428, 296, 299, 214, 292, 346, 289, 346, 316, 266, 199, 295, 131, 408, 515, 354, 636, 219, 311, 243, 279, 365, 290, 297, 229, 184, 358]	0.5140350877192983	MitoGreen	WL 475 - 20 min - high density	356
1386	[410, 353, 347, 275, 310, 304, 259, 348, 297, 301, 289, 244, 272, 291, 289, 254, 577, 319, 251, 270, 403, 298, 259, 320, 275, 358, 266, 216, 325, 290, 260, 427, 265, 279, 352, 249, 287, 303, 317, 295, 468, 318, 319, 231, 175, 234, 351, 465, 370, 338, 297, 402, 505, 292, 273, 116, 312, 248, 220, 242, 230]	0.5070175438596491	MitoGreen	WL 475 - 20 min - high density	360
1387	[347, 302, 404, 415, 262, 276, 310, 308, 470, 275, 312, 258, 251, 271, 506, 346, 237, 304, 256, 290, 314, 234, 285, 329, 258, 265, 365, 552, 198, 254, 301, 251, 297, 282, 400, 313, 279, 323, 247, 241, 332, 279, 661, 359, 229, 257, 254, 191, 504, 414, 298, 302, 214, 332, 94, 247, 392]	0.487719298245614	MitoGreen	WL 475 - 20 min - high density	364
1388	[418, 333, 257, 258, 383, 251, 288, 320, 276, 294, 323, 344, 398, 277, 270, 218, 545, 345, 272, 268, 554, 242, 321, 404, 291, 212, 392, 224, 329, 280, 248, 369, 249, 262, 159, 267, 274, 261, 287, 210, 323, 654, 177, 236, 247, 464, 281, 625, 222, 344, 91, 288, 292, 492, 363]	0.487719298245614	MitoGreen	WL 475 - 20 min - high density	368
1389	[378, 338, 281, 330, 307, 256, 298, 266, 412, 279, 331, 247, 289, 312, 260, 282, 224, 396, 282, 567, 219, 271, 261, 253, 234, 284, 392, 223, 294, 382, 229, 272, 327, 167, 269, 310, 473, 311, 332, 630, 372, 266, 630, 190, 289, 313, 425, 257, 79, 295]	0.4771929824561403	MitoGreen	WL 475 - 20 min - high density	372
1390	[335, 304, 412, 397, 310, 407, 332, 324, 276, 287, 280, 492, 588, 389, 251, 312, 275, 275, 251, 348, 257, 263, 280, 239, 547, 336, 277, 275, 311, 403, 486, 210, 299, 216, 331, 307, 274, 370, 255, 185, 320, 265, 302, 241, 644, 269, 523, 99, 308, 417, 391, 280, 178, 223, 267]	0.4719298245614035	MitoGreen	WL 475 - 20 min - high density	376
1391	[405, 334, 342, 380, 301, 266, 393, 296, 297, 274, 273, 395, 294, 577, 250, 266, 351, 367, 233, 319, 249, 317, 299, 293, 239, 428, 264, 379, 263, 410, 389, 188, 418, 315, 164, 253, 291, 325, 294, 409, 268, 272, 300, 285, 241, 194, 551, 227, 289, 108, 671, 208, 305, 263, 299]	0.4929824561403509	MitoGreen	WL 475 - 20 min - high density	380
1392	[353, 370, 350, 349, 269, 296, 259, 287, 299, 279, 348, 275, 262, 573, 284, 359, 270, 349, 349, 285, 252, 257, 285, 394, 216, 558, 211, 267, 275, 239, 230, 346, 159, 215, 402, 221, 218, 264, 275, 366, 675, 231, 335, 452, 158, 294, 270, 254, 478, 301, 364, 257, 414, 128]	0.5140350877192983	MitoGreen	WL 475 - 20 min - high density	384
1393	[369, 331, 351, 256, 274, 356, 277, 283, 292, 533, 285, 253, 261, 312, 380, 288, 247, 576, 283, 504, 309, 340, 344, 442, 397, 307, 272, 218, 219, 416, 317, 217, 150, 446, 565, 271, 216, 192, 390, 282, 230, 301, 370, 344, 617, 368, 233, 127, 644, 261, 349, 327, 369, 273, 296, 188, 450, 264, 313, 114, 268, 188, 244, 230, 364, 128, 278]	0.5333333333333333	MitoGreen	WL 475 - 20 min - high density	388
1394	[569, 317, 310, 407, 348, 327, 343, 249, 381, 273, 290, 345, 281, 520, 268, 377, 250, 281, 255, 300, 410, 534, 194, 326, 288, 257, 410, 553, 239, 208, 235, 328, 395, 260, 158, 250, 374, 313, 404, 232, 218, 288, 213, 657, 179, 291, 213, 287, 135, 405, 147, 160, 265, 413, 218, 347, 414, 273, 627, 369, 361, 210]	0.5508771929824561	MitoGreen	WL 475 - 20 min - high density	392
1395	[599, 299, 533, 267, 358, 324, 239, 493, 263, 297, 400, 306, 255, 282, 553, 401, 389, 257, 331, 269, 392, 292, 225, 412, 268, 316, 234, 389, 293, 291, 407, 322, 228, 450, 257, 672, 210, 272, 257, 281, 264, 414, 227, 257, 219, 125, 218, 277, 452, 172, 480, 269, 363, 164, 240, 231, 309, 259, 269, 366, 173, 262, 362, 361, 345, 283]	0.5649122807017545	MitoGreen	WL 475 - 20 min - high density	396
1396	[542, 324, 289, 585, 388, 298, 275, 275, 400, 544, 261, 285, 267, 237, 314, 259, 343, 254, 292, 397, 477, 307, 209, 201, 282, 258, 336, 210, 507, 215, 413, 310, 322, 383, 225, 383, 315, 230, 657, 225, 177, 197, 364, 173, 230, 333, 296, 444, 458, 281, 91, 232, 451, 501, 277, 242, 209, 296, 299, 230, 222, 276, 211, 247, 268]	0.5526315789473685	MitoGreen	WL 475 - 20 min - high density	400
1397	[571, 542, 390, 320, 281, 360, 544, 359, 251, 311, 296, 249, 303, 329, 249, 387, 255, 307, 252, 220, 262, 313, 238, 251, 276, 457, 247, 398, 244, 282, 342, 411, 214, 237, 385, 192, 338, 218, 620, 342, 206, 260, 415, 224, 103, 292, 274, 152, 259, 471, 384, 340, 371, 221, 244, 670, 413, 365, 368, 216, 235, 265]	0.5526315789473685	MitoGreen	WL 475 - 20 min - high density	404
1398	[401, 342, 542, 343, 301, 285, 289, 318, 359, 367, 286, 247, 573, 227, 272, 237, 331, 259, 275, 301, 281, 231, 257, 408, 186, 339, 238, 240, 329, 437, 276, 246, 245, 351, 377, 419, 250, 420, 250, 210, 200, 171, 125, 279, 384, 405, 469, 226, 288, 265, 249, 249, 378, 227, 215, 193, 293, 492, 238, 131]	0.5333333333333333	MitoGreen	WL 475 - 20 min - high density	408
1399	[330, 541, 414, 405, 303, 268, 363, 341, 292, 338, 420, 293, 323, 212, 260, 403, 242, 296, 268, 258, 244, 314, 320, 325, 260, 221, 238, 310, 202, 254, 243, 389, 272, 238, 214, 329, 283, 196, 199, 395, 353, 242, 242, 284, 380, 675, 248, 204, 219, 408, 329, 274, 367, 257, 374, 398, 171, 227, 164, 426, 269, 185]	0.5192982456140351	MitoGreen	WL 475 - 20 min - high density	412
1400	[357, 428, 420, 434, 298, 382, 541, 305, 390, 260, 345, 430, 302, 296, 249, 345, 266, 252, 298, 236, 311, 325, 258, 303, 211, 282, 219, 234, 213, 234, 242, 238, 196, 262, 378, 343, 242, 356, 369, 283, 246, 314, 360, 346, 362, 283, 246, 418, 214, 264, 237, 384, 249, 330, 299]	0.512280701754386	MitoGreen	WL 475 - 20 min - high density	416
1401	[342, 374, 405, 362, 345, 293, 349, 306, 248, 299, 244, 375, 425, 521, 225, 257, 269, 294, 237, 378, 309, 397, 257, 195, 258, 367, 190, 335, 256, 381, 350, 254, 265, 200, 270, 220, 597, 288, 463, 347, 230, 200, 364, 227, 317, 456, 254, 208, 684, 184, 398, 276, 261, 597, 391, 235, 182]	0.4964912280701754	MitoGreen	WL 475 - 20 min - high density	420
1402	[330, 377, 409, 371, 311, 268, 359, 276, 293, 317, 378, 357, 254, 281, 258, 256, 281, 401, 240, 342, 229, 240, 388, 312, 390, 255, 444, 356, 294, 386, 366, 278, 301, 293, 296, 213, 347, 291, 210, 248, 301, 201, 352, 283, 318, 267, 693, 302, 296, 178, 420, 216, 196, 296, 329, 396, 473, 232]	0.3877192982456141	MitoGreen	WL 475 - 20 min - high density	424
1403	[347, 338, 319, 351, 298, 402, 370, 369, 402, 266, 262, 368, 237, 265, 250, 310, 288, 233, 370, 348, 312, 262, 325, 220, 264, 238, 377, 399, 281, 258, 241, 397, 286, 402, 286, 424, 205, 195, 295, 430, 673, 266, 290, 285, 316, 420, 642, 239, 231, 176, 209]	0.2912280701754386	MitoGreen	WL 475 - 20 min - high density	428
1404	[360, 762, 275, 371, 324, 360, 511, 573, 427, 345, 352, 479, 299, 347, 510, 445, 218, 201, 129, 273, 359, 216, 232]	0.0793893129770992	MitoGreen	WL 475 - 20 min - high density	0
1405	[288, 351, 393, 346, 385, 319, 261, 201, 484, 589, 308, 473, 266, 330, 448, 186]	0.1068702290076335	MitoGreen	WL 475 - 20 min - high density	4
1406	[451, 816, 322, 290, 294, 201, 284, 191, 311, 360, 411, 384, 363]	0.1343511450381679	MitoGreen	WL 475 - 20 min - high density	8
1407	[297, 471, 371, 283, 786, 286, 345, 632, 143, 461, 334, 184, 311, 185, 303, 146, 420, 599]	0.1267175572519084	MitoGreen	WL 475 - 20 min - high density	12
1408	[373, 274, 790, 292, 343, 247, 352, 344, 350, 116, 185, 638, 466, 258, 204, 406, 183, 350]	0.1480916030534351	MitoGreen	WL 475 - 20 min - high density	16
1409	[349, 291, 293, 340, 412, 654, 416, 560, 286, 381, 699, 362, 336, 314, 342, 177, 202, 253]	0.1847328244274809	MitoGreen	WL 475 - 20 min - high density	20
1410	[700, 357, 462, 466, 483, 447, 353, 570, 281, 313, 467, 375, 184, 419, 394, 310, 654, 333, 487, 226, 371, 449, 239, 273, 424, 282, 277, 184, 181, 291]	0.2183206106870229	MitoGreen	WL 475 - 20 min - high density	24
1411	[502, 451, 387, 513, 391, 361, 369, 495, 384, 496, 418, 689, 322, 436, 457, 388, 283, 303, 646, 503, 316, 452, 290, 300, 539, 434, 332, 182, 564, 449, 509, 437, 194, 416, 515, 460, 320]	0.2702290076335877	MitoGreen	WL 475 - 20 min - high density	28
1412	[461, 500, 473, 479, 554, 504, 709, 409, 394, 449, 427, 365, 526, 343, 386, 525, 278, 355, 370, 394, 294, 459, 405, 311, 338, 535, 204, 368, 447, 355, 349, 551, 267, 334, 164, 503, 376, 513, 487, 197]	0.3480916030534351	MitoGreen	WL 475 - 20 min - high density	32
1413	[446, 380, 513, 474, 343, 431, 413, 434, 365, 391, 497, 399, 393, 560, 329, 384, 482, 563, 584, 303, 446, 270, 542, 230, 531, 263, 505, 315, 395, 369, 355, 282, 309, 548, 562, 200, 362, 186, 526, 342, 727, 347, 350, 239, 438, 467, 502, 519, 156, 455, 373, 173]	0.3923664122137405	MitoGreen	WL 475 - 20 min - high density	36
1414	[517, 413, 516, 585, 520, 515, 344, 531, 384, 349, 391, 467, 378, 455, 537, 376, 535, 383, 398, 382, 403, 481, 364, 350, 557, 318, 481, 283, 582, 627, 287, 354, 383, 409, 365, 192, 388, 203, 291, 423, 178, 241, 279, 469, 439, 227, 263, 181, 303, 454, 327, 564, 438, 517, 127, 170, 223, 421, 409, 361, 264, 225, 236, 491, 211, 409, 774, 232, 368]	0.4259541984732824	MitoGreen	WL 475 - 20 min - high density	40
1415	[558, 327, 461, 413, 403, 365, 537, 370, 507, 476, 678, 364, 537, 507, 381, 450, 345, 385, 376, 732, 500, 634, 303, 395, 211, 272, 532, 333, 434, 519, 283, 326, 420, 294, 266, 550, 289, 493, 264, 188, 349, 335, 313, 337, 303, 270, 188, 319, 509, 236, 508, 437, 484, 234, 365, 173, 443, 170, 313]	0.4595419847328244	MitoGreen	WL 475 - 20 min - high density	44
1416	[445, 492, 464, 379, 618, 510, 415, 564, 328, 551, 359, 432, 381, 528, 404, 387, 472, 310, 258, 353, 368, 438, 252, 249, 502, 706, 209, 244, 197, 270, 470, 302, 265, 321, 266, 541, 307, 360, 472, 458, 743, 302, 318, 182, 181, 327, 464, 265, 305, 287, 410, 217, 134, 248, 656, 292, 521, 166, 165]	0.4946564885496184	MitoGreen	WL 475 - 20 min - high density	48
1417	[751, 529, 396, 479, 451, 433, 543, 560, 405, 465, 308, 356, 376, 454, 394, 727, 455, 377, 585, 292, 414, 316, 348, 386, 526, 361, 460, 264, 212, 186, 216, 647, 522, 509, 235, 283, 343, 354, 294, 320, 323, 302, 196, 302, 493, 245, 292, 258, 349, 540, 386, 202, 346, 473, 254, 162, 272, 184, 422, 168, 442, 165]	0.5206106870229008	MitoGreen	WL 475 - 20 min - high density	52
1418	[729, 450, 570, 342, 383, 420, 441, 342, 395, 461, 429, 316, 392, 532, 598, 554, 553, 324, 719, 358, 282, 530, 333, 252, 380, 526, 389, 462, 318, 545, 436, 282, 229, 367, 464, 251, 265, 479, 352, 439, 292, 349, 147, 274, 666, 299, 267, 337, 458, 329, 304, 224, 402, 506, 281, 378, 483, 256, 331, 200, 271, 666, 223, 507, 158, 318, 323, 424, 191, 301, 232, 184, 127, 168, 229]	0.5541984732824428	MitoGreen	WL 475 - 20 min - high density	56
1419	[545, 449, 427, 411, 384, 418, 564, 363, 368, 446, 501, 346, 410, 481, 326, 439, 295, 301, 610, 388, 562, 479, 415, 257, 434, 248, 332, 705, 451, 554, 260, 471, 846, 156, 829, 226, 388, 487, 297, 438, 278, 474, 300, 431, 585, 311, 465, 295, 218, 392, 468, 340, 591, 571, 457, 195, 197, 265, 469, 175, 354, 322, 213, 361, 468, 369, 334, 549, 291, 231, 118, 248, 216, 181, 470, 242, 382, 289, 389, 337…	0.5938931297709923	MitoGreen	WL 475 - 20 min - high density	60
1420	[413, 382, 449, 549, 885, 705, 410, 640, 483, 380, 640, 554, 298, 361, 464, 378, 393, 432, 363, 298, 323, 451, 346, 399, 483, 303, 276, 464, 134, 395, 277, 221, 302, 399, 379, 405, 255, 463, 328, 458, 280, 623, 423, 494, 328, 221, 234, 459, 423, 429, 308, 205, 470, 236, 341, 236, 217, 232, 547, 148, 394, 238, 290, 253, 464, 268, 156, 282, 143, 681, 155, 365, 167, 334, 331, 367, 146, 411, 418, 321…	0.6198473282442748	MitoGreen	WL 475 - 20 min - high density	64
1421	[425, 681, 396, 454, 685, 553, 371, 459, 545, 496, 467, 454, 275, 454, 290, 381, 272, 633, 871, 268, 406, 479, 409, 361, 598, 334, 423, 440, 229, 412, 450, 304, 459, 526, 306, 460, 461, 596, 480, 242, 231, 486, 302, 340, 331, 224, 368, 228, 299, 261, 252, 242, 316, 213, 173, 520, 322, 273, 485, 498, 209, 93, 197, 599, 267, 126, 522, 165, 696, 244, 321, 471, 448, 213, 182, 195, 226, 245, 242, 321,…	0.6305343511450382	MitoGreen	WL 475 - 20 min - high density	68
1422	[470, 698, 441, 558, 381, 710, 483, 449, 372, 828, 383, 555, 498, 476, 462, 290, 552, 465, 420, 302, 363, 431, 450, 421, 663, 552, 227, 367, 266, 337, 230, 567, 421, 441, 314, 306, 342, 496, 262, 198, 228, 214, 265, 525, 269, 238, 181, 272, 232, 312, 426, 184, 386, 269, 294, 246, 252, 512, 171, 433, 629, 407, 338, 199, 224, 203, 230, 337, 154, 309, 164, 468, 314, 226, 184, 210, 212, 192, 306]	0.6106870229007634	MitoGreen	WL 475 - 20 min - high density	72
1423	[672, 562, 477, 456, 423, 443, 697, 738, 371, 532, 268, 447, 481, 486, 469, 286, 270, 588, 472, 448, 550, 368, 479, 361, 356, 656, 456, 293, 285, 358, 250, 436, 596, 573, 253, 242, 248, 495, 254, 212, 306, 407, 240, 309, 264, 285, 164, 301, 255, 200, 363, 180, 287, 386, 301, 247, 558, 477, 303, 315, 224, 200, 216, 232, 226, 225, 251, 348, 304, 422, 229, 358, 140, 150, 194, 331, 633, 296, 208, 214…	0.584732824427481	MitoGreen	WL 475 - 20 min - high density	76
1424	[294, 479, 541, 425, 689, 294, 370, 447, 500, 404, 302, 282, 587, 543, 608, 517, 260, 263, 249, 452, 305, 339, 253, 734, 484, 480, 297, 239, 232, 231, 509, 373, 228, 290, 479, 233, 249, 275, 255, 267, 247, 206, 349, 441, 290, 665, 310, 290, 333, 187, 277, 240, 292, 324, 160, 173, 571, 257, 186, 281, 291, 279, 478, 278, 295, 248, 268, 179, 185, 534, 214, 487, 202]	0.5694656488549619	MitoGreen	WL 475 - 20 min - high density	80
1425	[599, 563, 474, 509, 467, 416, 537, 549, 282, 720, 305, 369, 231, 283, 297, 293, 297, 230, 212, 465, 302, 363, 256, 287, 240, 588, 482, 207, 596, 570, 281, 799, 237, 249, 274, 330, 243, 329, 242, 226, 342, 325, 337, 229, 524, 474, 267, 273, 258, 408, 266, 241, 249, 180, 220, 227, 144, 356, 143, 439, 305, 169, 474, 224]	0.5618320610687023	MitoGreen	WL 475 - 20 min - high density	84
1426	[597, 470, 552, 539, 444, 277, 274, 289, 332, 248, 488, 280, 276, 356, 719, 456, 483, 439, 259, 285, 291, 482, 465, 234, 458, 333, 362, 303, 360, 229, 94, 266, 235, 266, 496, 230, 645, 274, 240, 219, 476, 441, 256, 176, 548, 222, 301, 339, 769, 273, 237, 147, 274, 247, 442, 293, 491, 196, 196, 263, 276, 253, 246, 310, 194, 265, 367, 131, 214, 257, 166, 296, 256, 542, 241]	0.5480916030534352	MitoGreen	WL 475 - 20 min - high density	88
1427	[458, 442, 550, 456, 592, 449, 335, 512, 335, 440, 263, 321, 479, 272, 290, 273, 438, 445, 499, 719, 299, 294, 305, 308, 271, 275, 283, 233, 528, 216, 217, 572, 279, 210, 417, 258, 214, 418, 188, 456, 814, 263, 251, 396, 309, 273, 374, 436, 603, 257, 240, 290, 114, 232, 266, 173, 133, 273, 391, 240, 245, 474, 188, 249, 189, 296, 204, 264, 214, 166, 114, 153, 194, 239]	0.5328244274809161	MitoGreen	WL 475 - 20 min - high density	92
1428	[490, 573, 479, 726, 440, 464, 508, 291, 345, 271, 515, 341, 451, 455, 325, 254, 262, 468, 257, 402, 281, 449, 282, 284, 303, 246, 534, 803, 308, 577, 248, 288, 458, 221, 396, 268, 271, 420, 440, 259, 293, 328, 254, 474, 280, 244, 205, 387, 138, 270, 240, 657, 240, 227, 253, 681, 195, 115, 139, 330, 183, 159, 213, 185, 243, 156, 399, 265, 499, 107, 140, 292, 204]	0.5480916030534352	MitoGreen	WL 475 - 20 min - high density	96
1429	[438, 489, 486, 457, 478, 480, 730, 502, 540, 462, 339, 304, 363, 436, 479, 252, 702, 450, 434, 302, 281, 254, 224, 573, 273, 275, 460, 168, 228, 440, 233, 235, 452, 185, 231, 240, 281, 217, 208, 224, 331, 293, 244, 232, 398, 250, 270, 330, 230, 144, 359, 160, 226, 407, 327, 435, 227, 311, 373, 274, 309, 364, 296]	0.532824427480916	MitoGreen	WL 475 - 20 min - high density	100
1430	[467, 449, 495, 460, 546, 463, 509, 727, 310, 467, 284, 487, 263, 371, 225, 458, 243, 248, 261, 430, 671, 223, 284, 272, 388, 274, 229, 201, 439, 484, 345, 375, 300, 290, 205, 405, 296, 292, 236, 183, 197, 270, 215, 405, 670, 359, 273, 218, 351, 309, 210, 205, 231, 218, 215, 270, 183, 252, 240, 394, 248, 257, 240, 459, 265, 143, 184, 190, 421, 200, 129, 224, 211, 215]	0.5190839694656488	MitoGreen	WL 475 - 20 min - high density	104
1431	[501, 452, 449, 479, 661, 514, 346, 362, 493, 439, 285, 367, 272, 255, 290, 493, 550, 315, 226, 222, 278, 327, 279, 463, 281, 637, 325, 265, 350, 419, 210, 719, 241, 466, 288, 207, 277, 734, 163, 291, 250, 216, 404, 269, 383, 419, 168, 300, 297, 356, 194, 271, 193, 211, 454, 248, 203, 202, 156, 218, 349, 286, 200, 260, 293]	0.5129770992366413	MitoGreen	WL 475 - 20 min - high density	108
1432	[459, 432, 522, 511, 437, 555, 384, 517, 475, 265, 374, 815, 514, 293, 289, 248, 234, 258, 306, 305, 276, 325, 223, 242, 260, 254, 189, 275, 189, 265, 183, 421, 661, 293, 330, 169, 476, 440, 305, 215, 380, 195, 427, 287, 278, 215, 230, 202, 129, 291, 183, 330, 400, 676, 384, 389, 346, 188, 218, 353, 403, 152, 157, 181, 263]	0.5267175572519084	MitoGreen	WL 475 - 20 min - high density	112
1433	[594, 440, 528, 447, 520, 279, 513, 637, 310, 309, 651, 273, 242, 255, 377, 243, 272, 245, 231, 264, 277, 386, 264, 441, 224, 308, 863, 237, 210, 299, 295, 227, 263, 300, 393, 333, 376, 227, 371, 268, 358, 208, 341, 212, 227, 284, 244, 337, 209, 306, 301, 496, 266, 258, 500, 192, 157, 361, 201, 156, 381, 221, 507, 117, 133, 303, 255, 178, 229]	0.5221374045801526	MitoGreen	WL 475 - 20 min - high density	116
1434	[591, 435, 514, 548, 387, 499, 435, 305, 633, 295, 434, 274, 256, 288, 252, 281, 790, 273, 215, 311, 238, 265, 276, 296, 307, 299, 337, 264, 269, 404, 279, 211, 302, 238, 218, 193, 223, 256, 277, 327, 262, 641, 207, 236, 377, 281, 191, 260, 346, 187, 385, 318, 195, 182, 526, 284, 204, 254, 256, 196, 302, 317, 393, 216, 190, 221, 188, 169, 265, 301, 187, 204]	0.5251908396946566	MitoGreen	WL 475 - 20 min - high density	120
1435	[447, 501, 805, 560, 461, 691, 304, 246, 307, 290, 262, 420, 628, 211, 271, 257, 545, 262, 262, 297, 242, 274, 327, 257, 298, 293, 185, 264, 256, 304, 127, 312, 226, 208, 262, 266, 252, 183, 255, 253, 327, 229, 188, 622, 206, 570, 195, 205, 295, 257, 254, 302, 333, 226, 246, 341, 157, 250, 176, 401, 389, 376, 279, 216, 208, 192, 189, 162, 226, 175, 305]	0.5282442748091604	MitoGreen	WL 475 - 20 min - high density	124
1436	[477, 821, 515, 295, 353, 441, 265, 248, 229, 553, 254, 272, 309, 654, 253, 398, 328, 279, 313, 341, 306, 305, 324, 291, 260, 348, 264, 235, 414, 289, 187, 343, 285, 194, 202, 224, 261, 215, 222, 261, 279, 193, 249, 479, 194, 302, 201, 435, 332, 213, 309, 191, 337, 232, 186, 210, 284, 299, 292, 164, 379, 225, 137, 461, 228, 310, 216]	0.5312977099236641	MitoGreen	WL 475 - 20 min - high density	128
1437	[453, 247, 569, 357, 315, 371, 318, 384, 274, 288, 214, 266, 648, 238, 223, 254, 308, 314, 278, 274, 279, 314, 388, 315, 360, 293, 224, 258, 316, 261, 318, 322, 402, 304, 282, 311, 215, 805, 322, 181, 290, 246, 268, 306, 233, 450, 240, 180, 437, 205, 248, 166, 187, 285, 200, 259, 358, 597, 363, 207, 207, 305, 340, 255, 610, 338, 245]	0.5358778625954199	MitoGreen	WL 475 - 20 min - high density	132
1438	[741, 471, 318, 302, 344, 323, 414, 265, 229, 531, 338, 240, 299, 280, 266, 227, 293, 438, 274, 274, 297, 327, 278, 255, 473, 271, 239, 318, 354, 200, 258, 303, 247, 309, 538, 211, 634, 291, 242, 390, 182, 242, 218, 224, 156, 167, 358, 236, 310, 356, 157, 186, 210, 221, 236, 677, 208, 424, 281, 260, 340, 283, 188, 156, 276, 241, 401, 317, 273, 346, 415]	0.532824427480916	MitoGreen	WL 475 - 20 min - high density	136
1439	[650, 516, 464, 321, 286, 314, 316, 255, 441, 273, 324, 220, 320, 429, 267, 297, 287, 764, 461, 278, 256, 321, 275, 248, 243, 333, 300, 238, 343, 205, 239, 217, 311, 316, 373, 294, 275, 287, 242, 275, 186, 252, 333, 273, 303, 402, 263, 167, 189, 250, 296, 252, 224, 230, 287, 229, 262, 505, 327, 248, 208, 319, 288, 145, 249, 188, 517, 138, 597, 196, 142, 404, 258, 396, 210]	0.5389312977099238	MitoGreen	WL 475 - 20 min - high density	140
1440	[446, 378, 464, 428, 305, 504, 298, 240, 303, 263, 265, 244, 284, 227, 245, 338, 346, 349, 319, 248, 257, 321, 227, 250, 259, 301, 280, 323, 233, 324, 226, 616, 324, 338, 217, 237, 253, 253, 374, 344, 234, 196, 421, 405, 275, 322, 149, 237, 106, 248, 193, 243, 114, 537, 175, 319, 792, 269, 651, 257, 288, 305, 191, 227, 368, 585, 425, 171, 196]	0.549618320610687	MitoGreen	WL 475 - 20 min - high density	144
1441	[364, 444, 363, 448, 321, 802, 320, 333, 239, 237, 302, 314, 255, 280, 242, 438, 435, 263, 245, 283, 332, 217, 311, 333, 227, 321, 217, 241, 597, 249, 299, 205, 583, 209, 281, 259, 281, 403, 223, 229, 344, 228, 261, 323, 274, 212, 307, 200, 206, 223, 272, 416, 361, 251, 205, 382, 243, 266, 219, 290, 255, 171, 259, 174, 165, 274, 270, 277, 231, 230, 395]	0.5480916030534351	MitoGreen	WL 475 - 20 min - high density	148
1442	[809, 631, 448, 316, 619, 492, 322, 362, 419, 341, 309, 422, 299, 287, 289, 336, 320, 329, 328, 396, 267, 261, 275, 247, 234, 258, 252, 356, 506, 381, 223, 248, 231, 233, 298, 228, 377, 212, 355, 459, 302, 222, 410, 211, 262, 289, 412, 230, 236, 228, 342, 251, 204, 309, 284, 151, 282, 315, 313, 163, 203, 124, 257, 329, 145, 187, 295, 434, 241, 236, 180, 257, 256, 141]	0.5511450381679389	MitoGreen	WL 475 - 20 min - high density	152
1443	[370, 310, 442, 329, 300, 613, 312, 455, 350, 668, 347, 315, 410, 320, 310, 276, 337, 265, 394, 266, 286, 281, 326, 254, 282, 238, 371, 233, 269, 247, 244, 354, 784, 364, 300, 256, 267, 256, 278, 287, 250, 183, 220, 270, 385, 364, 263, 324, 235, 305, 221, 138, 324, 225, 212, 196, 404, 198, 263, 156, 175, 275, 197, 513, 240, 171, 125, 206, 109, 514]	0.5648854961832062	MitoGreen	WL 475 - 20 min - high density	156
1444	[431, 330, 441, 315, 280, 389, 293, 287, 247, 257, 295, 350, 363, 263, 235, 269, 324, 382, 301, 350, 289, 300, 324, 268, 245, 234, 276, 278, 423, 396, 677, 228, 193, 217, 234, 809, 211, 293, 284, 239, 290, 307, 376, 256, 411, 148, 294, 233, 266, 153, 302, 289, 340, 201, 183, 187, 333, 307, 157, 353, 234, 320, 313, 111, 302, 464, 129, 176, 371, 246, 130, 145, 261, 305, 517, 348, 239]	0.5786259541984734	MitoGreen	WL 475 - 20 min - high density	160
1445	[338, 758, 304, 394, 327, 429, 305, 288, 319, 443, 402, 374, 288, 343, 288, 351, 195, 281, 258, 356, 257, 261, 261, 344, 366, 249, 255, 259, 238, 329, 295, 238, 376, 371, 272, 410, 200, 420, 265, 323, 180, 381, 197, 254, 302, 231, 196, 253, 358, 112, 466, 308, 275, 224, 278, 190, 293, 319, 268, 216, 318, 231, 424, 321, 203, 412, 628, 224, 187, 247, 490, 219, 234, 133, 230, 193, 231, 165]	0.5877862595419847	MitoGreen	WL 475 - 20 min - high density	164
1446	[446, 324, 318, 465, 427, 356, 357, 252, 252, 377, 299, 775, 301, 318, 353, 371, 280, 262, 244, 278, 360, 317, 238, 307, 227, 331, 267, 251, 291, 319, 650, 409, 187, 231, 271, 218, 311, 415, 286, 396, 260, 256, 371, 435, 396, 234, 242, 323, 316, 248, 278, 248, 284, 480, 248, 344, 328, 374, 243, 126, 301, 166, 281, 170, 188, 208, 257, 214, 423, 268, 385, 127, 397, 240, 329, 281, 112, 337, 341, 108]	0.6183206106870229	MitoGreen	WL 475 - 20 min - high density	168
1447	[329, 291, 379, 316, 427, 360, 444, 418, 319, 288, 397, 292, 678, 342, 318, 271, 327, 260, 252, 368, 225, 262, 276, 284, 267, 255, 356, 235, 342, 395, 261, 391, 267, 331, 323, 371, 325, 232, 259, 263, 334, 219, 239, 336, 354, 409, 249, 300, 267, 272, 376, 171, 189, 274, 338, 280, 305, 142, 252, 280, 185, 256, 226, 240, 244, 208, 641, 172, 325, 275, 438, 160, 442, 173, 249, 184, 180, 352, 269, 525]	0.6305343511450381	MitoGreen	WL 475 - 20 min - high density	172
1448	[494, 366, 739, 352, 384, 383, 339, 443, 361, 288, 417, 288, 290, 261, 277, 431, 339, 280, 259, 304, 282, 274, 276, 358, 237, 256, 258, 648, 243, 249, 282, 300, 251, 234, 238, 312, 201, 319, 260, 403, 207, 243, 363, 388, 294, 259, 571, 215, 295, 396, 244, 229, 375, 304, 308, 318, 339, 234, 269, 237, 313, 239, 279, 291, 243, 214, 299, 293, 216, 217, 378, 270, 222, 438, 334, 380, 500, 307, 163, 173…	0.6458015267175572	MitoGreen	WL 475 - 20 min - high density	176
1449	[445, 491, 353, 792, 410, 608, 375, 292, 364, 370, 383, 351, 260, 267, 329, 296, 279, 269, 303, 299, 261, 343, 290, 303, 282, 294, 347, 312, 254, 264, 297, 395, 247, 226, 286, 236, 276, 285, 268, 336, 386, 526, 253, 297, 401, 239, 306, 370, 339, 285, 211, 453, 220, 370, 283, 287, 299, 294, 180, 266, 573, 348, 304, 296, 291, 504, 264, 249, 267, 242, 167, 230, 349, 187, 189, 168, 229, 152, 138, 322…	0.6610687022900763	MitoGreen	WL 475 - 20 min - high density	180
1450	[804, 353, 369, 437, 300, 601, 331, 404, 350, 306, 426, 285, 274, 353, 295, 256, 292, 249, 268, 355, 272, 249, 283, 307, 247, 348, 382, 300, 475, 279, 340, 350, 262, 230, 256, 219, 288, 271, 596, 323, 478, 408, 423, 342, 232, 227, 411, 310, 284, 223, 188, 262, 244, 244, 553, 221, 153, 307, 251, 430, 258, 229, 309, 140, 262, 240, 312, 318, 332, 199, 308, 363, 198, 327, 271, 276, 131, 208, 152, 140…	0.6732824427480916	MitoGreen	WL 475 - 20 min - high density	184
1451	[426, 301, 355, 314, 792, 477, 372, 307, 289, 338, 429, 279, 311, 286, 262, 286, 267, 273, 239, 249, 255, 327, 281, 420, 337, 267, 283, 233, 310, 251, 278, 332, 343, 300, 265, 291, 244, 221, 283, 229, 487, 257, 302, 198, 266, 215, 257, 285, 227, 254, 262, 645, 310, 269, 639, 242, 256, 343, 199, 193, 281, 142, 153, 342, 342, 279, 313, 206, 159, 310, 570, 423, 223, 294, 197, 237, 233, 114, 310, 256…	0.6732824427480916	MitoGreen	WL 475 - 20 min - high density	188
1452	[435, 424, 370, 483, 329, 287, 335, 307, 373, 312, 378, 291, 790, 389, 299, 272, 287, 282, 280, 250, 381, 412, 287, 287, 397, 327, 359, 261, 247, 336, 259, 419, 301, 285, 369, 263, 358, 364, 339, 238, 251, 393, 213, 346, 271, 538, 260, 637, 240, 235, 249, 210, 437, 613, 258, 195, 232, 281, 390, 230, 207, 244, 239, 181, 146, 327, 247, 289, 443, 169, 363, 196, 213, 227, 487, 619, 293, 333, 162, 359…	0.6839694656488551	MitoGreen	WL 475 - 20 min - high density	192
1453	[497, 316, 342, 297, 294, 430, 300, 372, 278, 322, 314, 274, 373, 426, 232, 283, 277, 769, 510, 297, 289, 252, 307, 322, 258, 317, 362, 254, 286, 365, 283, 388, 260, 559, 269, 263, 252, 276, 237, 370, 586, 212, 633, 282, 321, 342, 324, 311, 182, 372, 366, 247, 327, 210, 251, 246, 484, 410, 334, 226, 326, 252, 238, 299, 266, 221, 184, 304, 254, 304, 285, 259, 197, 169, 540, 249, 295, 252, 128, 204…	0.6931297709923664	MitoGreen	WL 475 - 20 min - high density	196
1454	[463, 555, 420, 348, 303, 593, 286, 430, 407, 795, 317, 281, 282, 378, 289, 316, 316, 292, 479, 508, 631, 250, 390, 327, 288, 252, 252, 313, 370, 283, 267, 352, 266, 362, 290, 293, 238, 390, 191, 317, 337, 340, 242, 358, 240, 500, 241, 349, 198, 308, 284, 456, 303, 299, 222, 673, 254, 123, 309, 201, 421, 325, 221, 370, 225, 225, 257, 299, 245, 265, 265, 353, 440, 299, 289, 273, 273, 479, 323, 211…	0.6977099236641222	MitoGreen	WL 475 - 20 min - high density	200
1455	[370, 457, 414, 334, 577, 413, 280, 290, 345, 301, 291, 248, 313, 281, 302, 258, 347, 652, 368, 235, 381, 258, 292, 397, 284, 279, 298, 286, 305, 367, 369, 273, 408, 521, 399, 215, 298, 248, 280, 321, 196, 288, 486, 259, 341, 385, 257, 251, 279, 444, 351, 267, 280, 372, 290, 227, 552, 222, 325, 240, 481, 294, 243, 334, 161, 198, 189, 208, 214, 331, 327, 246, 371, 146, 233, 394, 180, 221, 829, 167…	0.6946564885496184	MitoGreen	WL 475 - 20 min - high density	204
1456	[314, 259, 489, 349, 408, 307, 352, 276, 624, 260, 352, 449, 266, 429, 502, 410, 246, 275, 288, 312, 265, 296, 279, 360, 342, 230, 268, 286, 289, 335, 393, 278, 212, 443, 329, 363, 260, 218, 254, 270, 606, 214, 182, 231, 373, 801, 259, 296, 311, 356, 423, 247, 202, 209, 256, 426, 274, 348, 362, 325, 236, 302, 264, 287, 265, 411, 236, 373, 239, 156, 289, 303, 375, 446, 176, 466, 197, 399, 189, 359…	0.6885496183206107	MitoGreen	WL 475 - 20 min - high density	208
1457	[344, 415, 515, 273, 293, 337, 308, 265, 265, 818, 287, 350, 345, 494, 294, 285, 334, 288, 321, 263, 264, 335, 284, 259, 248, 262, 577, 563, 227, 305, 309, 288, 398, 469, 233, 355, 401, 380, 409, 341, 319, 323, 175, 479, 237, 215, 370, 274, 203, 235, 190, 422, 236, 254, 246, 423, 276, 158, 265, 267, 261, 362, 411, 190, 509, 299, 202, 419, 623, 297, 455, 276, 314, 380, 457, 266, 179, 332, 268, 156…	0.6717557251908398	MitoGreen	WL 475 - 20 min - high density	212
1458	[372, 586, 366, 404, 360, 385, 504, 296, 297, 315, 502, 275, 282, 253, 343, 269, 290, 359, 276, 363, 276, 367, 238, 324, 269, 252, 390, 588, 310, 240, 272, 255, 253, 433, 476, 332, 426, 282, 384, 229, 199, 231, 236, 374, 391, 312, 269, 225, 443, 326, 412, 230, 194, 227, 378, 501, 332, 206, 232, 260, 265, 188, 316, 255, 477, 330, 355, 205, 413, 826, 282, 354, 151, 266, 506, 362, 309, 375, 416, 100…	0.668702290076336	MitoGreen	WL 475 - 20 min - high density	216
1459	[463, 342, 345, 628, 540, 573, 388, 283, 348, 406, 344, 252, 262, 274, 284, 265, 527, 306, 291, 297, 265, 243, 444, 276, 325, 275, 289, 364, 275, 216, 265, 328, 267, 283, 257, 234, 201, 308, 260, 222, 344, 394, 196, 151, 208, 327, 329, 251, 352, 237, 248, 148, 456, 284, 275, 245, 791, 363, 501, 312, 466, 236, 348, 215, 355, 285, 348, 203, 488, 296, 180, 420, 356, 445, 145, 317, 108, 229, 155, 435…	0.6687022900763359	MitoGreen	WL 475 - 20 min - high density	220
1460	[492, 388, 616, 297, 340, 366, 411, 285, 419, 286, 274, 325, 359, 342, 259, 316, 275, 248, 286, 269, 287, 293, 366, 377, 242, 371, 280, 389, 390, 258, 267, 279, 223, 665, 316, 240, 273, 284, 223, 254, 212, 290, 256, 294, 251, 483, 347, 325, 333, 354, 238, 330, 206, 152, 307, 176, 397, 232, 241, 206, 277, 277, 459, 805, 295, 524, 454, 126, 369, 349, 426, 207, 269, 485, 238, 142, 199, 214, 277, 166…	0.685496183206107	MitoGreen	WL 475 - 20 min - high density	224
1461	[406, 380, 334, 328, 599, 362, 299, 306, 272, 273, 317, 500, 271, 257, 284, 369, 364, 392, 356, 382, 292, 268, 288, 350, 265, 274, 469, 263, 330, 245, 408, 354, 263, 258, 245, 378, 428, 301, 213, 220, 346, 254, 322, 211, 337, 422, 384, 354, 297, 310, 537, 229, 240, 350, 261, 239, 273, 218, 192, 228, 229, 430, 243, 240, 224, 282, 439, 265, 264, 244, 479, 566, 159, 643, 288, 404, 402, 56, 245, 323,…	0.6916030534351144	MitoGreen	WL 475 - 20 min - high density	228
1462	[355, 373, 376, 407, 485, 364, 527, 279, 273, 268, 290, 507, 700, 279, 418, 251, 475, 272, 337, 320, 287, 261, 374, 267, 429, 269, 229, 294, 285, 579, 343, 255, 206, 404, 346, 219, 401, 308, 382, 334, 252, 299, 230, 280, 298, 218, 346, 393, 234, 245, 194, 587, 380, 364, 367, 259, 427, 299, 304, 323, 202, 127, 258, 358, 322, 360, 171, 332, 212, 89, 83, 140, 331, 116, 290, 186, 249, 144, 542, 269, …	0.699236641221374	MitoGreen	WL 475 - 20 min - high density	232
1463	[431, 727, 424, 328, 368, 372, 387, 349, 312, 268, 294, 367, 445, 397, 549, 285, 314, 280, 361, 268, 358, 273, 276, 269, 352, 291, 435, 258, 303, 413, 226, 402, 251, 269, 285, 255, 230, 327, 233, 353, 376, 233, 486, 213, 321, 335, 455, 343, 109, 252, 315, 201, 269, 351, 207, 389, 633, 274, 288, 187, 399, 218, 416, 590, 312, 300, 149, 229, 466, 304, 278, 148, 131, 194, 278, 334, 272, 254, 137, 452…	0.6793893129770993	MitoGreen	WL 475 - 20 min - high density	236
1464	[352, 422, 467, 331, 604, 418, 368, 250, 305, 383, 274, 272, 266, 261, 284, 376, 272, 271, 266, 376, 236, 292, 341, 314, 263, 322, 755, 219, 283, 359, 276, 426, 321, 460, 223, 453, 290, 560, 261, 285, 411, 274, 259, 205, 323, 216, 142, 373, 197, 341, 242, 260, 498, 233, 361, 350, 310, 435, 209, 311, 302, 389, 341, 264, 194, 369, 360, 366, 102, 198, 135, 363, 180, 461, 86, 211, 358, 202, 460, 134,…	0.6564885496183206	MitoGreen	WL 475 - 20 min - high density	240
1465	[397, 410, 753, 285, 420, 332, 393, 282, 405, 342, 304, 444, 384, 401, 281, 330, 279, 238, 616, 227, 286, 272, 300, 584, 424, 333, 333, 268, 388, 247, 243, 377, 428, 469, 276, 311, 271, 516, 308, 278, 287, 356, 258, 170, 231, 227, 380, 232, 307, 313, 194, 286, 428, 387, 166, 190, 371, 150, 269, 181, 272, 247, 276, 229, 286, 349, 324, 157, 359, 107, 350, 133, 215, 129, 170, 125, 160, 80, 142]	0.6351145038167938	MitoGreen	WL 475 - 20 min - high density	244
1466	[796, 596, 343, 400, 395, 361, 295, 398, 285, 388, 359, 335, 365, 260, 350, 282, 268, 288, 351, 506, 276, 342, 275, 362, 321, 512, 429, 351, 373, 462, 361, 347, 367, 258, 348, 283, 222, 324, 268, 255, 256, 317, 251, 562, 330, 304, 287, 525, 246, 237, 341, 254, 240, 268, 441, 361, 211, 122, 184, 345, 201, 174, 341, 376, 325, 305, 370, 467, 325, 232, 371, 109, 325, 95, 133, 225, 280, 166]	0.6229007633587786	MitoGreen	WL 475 - 20 min - high density	248
1467	[383, 626, 331, 381, 324, 414, 287, 404, 310, 288, 375, 461, 345, 508, 293, 532, 253, 320, 345, 268, 255, 317, 239, 355, 316, 539, 288, 380, 256, 269, 282, 253, 395, 291, 234, 277, 266, 343, 208, 206, 150, 425, 328, 275, 236, 360, 380, 343, 357, 359, 275, 327, 253, 787, 343, 362, 399, 367, 176, 270, 295, 233, 166, 299, 284, 430, 456, 88, 214, 91, 315, 468, 361, 195, 381, 285, 348, 307, 366, 565, …	0.6183206106870229	MitoGreen	WL 475 - 20 min - high density	252
1468	[373, 503, 406, 318, 598, 404, 335, 263, 390, 353, 332, 419, 299, 351, 364, 366, 326, 294, 344, 272, 286, 357, 289, 372, 273, 492, 350, 309, 269, 746, 286, 306, 342, 513, 286, 267, 309, 410, 517, 379, 287, 386, 385, 213, 431, 586, 265, 239, 328, 241, 299, 302, 461, 191, 304, 342, 300, 309, 348, 155, 471, 201, 350, 259, 187, 380, 150, 238, 378, 115, 205, 223, 164, 386, 283, 217, 286, 432, 255, 281…	0.618320610687023	MitoGreen	WL 475 - 20 min - high density	256
1469	[395, 348, 587, 545, 346, 285, 334, 373, 402, 338, 487, 357, 327, 281, 277, 296, 342, 336, 270, 258, 367, 281, 412, 348, 286, 293, 312, 403, 405, 282, 518, 305, 422, 326, 416, 278, 420, 444, 323, 239, 387, 250, 332, 393, 230, 574, 291, 263, 301, 192, 285, 304, 222, 447, 322, 230, 735, 275, 193, 390, 166, 296, 158, 211, 246, 195, 461, 192, 258, 325, 228, 345, 168, 93, 253, 231, 276, 214, 385, 245,…	0.6244274809160306	MitoGreen	WL 475 - 20 min - high density	260
1470	[588, 300, 512, 369, 320, 409, 352, 526, 311, 297, 336, 409, 333, 514, 295, 357, 273, 383, 348, 269, 274, 291, 348, 306, 356, 301, 295, 290, 359, 353, 259, 387, 316, 337, 391, 241, 329, 208, 410, 232, 294, 318, 415, 320, 211, 271, 219, 321, 362, 328, 227, 282, 184, 306, 348, 283, 291, 226, 356, 289, 216, 209, 435, 289, 212, 362, 271, 790, 379, 168, 342, 338, 200, 177, 202, 369, 153, 225, 578]	0.6244274809160306	MitoGreen	WL 475 - 20 min - high density	264
1471	[298, 529, 349, 627, 364, 289, 301, 274, 313, 398, 514, 443, 313, 250, 340, 261, 334, 353, 306, 547, 383, 255, 294, 248, 265, 331, 276, 383, 401, 283, 383, 267, 440, 317, 235, 371, 235, 251, 236, 294, 363, 296, 314, 187, 372, 293, 263, 347, 426, 372, 424, 365, 288, 535, 316, 232, 237, 188, 183, 177, 108, 230, 357, 292, 141, 211, 139, 369, 196, 170, 196, 337, 322, 235, 191, 226, 470, 137, 400, 258…	0.6290076335877863	MitoGreen	WL 475 - 20 min - high density	268
1472	[628, 313, 528, 333, 309, 354, 316, 373, 282, 405, 410, 378, 286, 273, 419, 253, 355, 277, 273, 261, 390, 294, 341, 302, 400, 336, 378, 282, 397, 244, 278, 405, 525, 298, 408, 591, 262, 233, 321, 412, 234, 251, 214, 304, 268, 158, 279, 426, 330, 224, 182, 382, 560, 419, 193, 320, 179, 318, 449, 334, 351, 291, 349, 278, 227, 216, 285, 676, 180, 281, 345, 277, 340, 232, 331, 267, 414, 110, 130, 281…	0.6274809160305345	MitoGreen	WL 475 - 20 min - high density	272
1473	[606, 392, 321, 390, 314, 406, 308, 562, 341, 265, 397, 273, 407, 367, 397, 267, 328, 315, 400, 279, 273, 303, 271, 415, 584, 451, 400, 274, 286, 278, 276, 338, 260, 311, 343, 351, 252, 273, 184, 265, 304, 205, 353, 382, 183, 200, 202, 534, 250, 304, 284, 359, 232, 330, 286, 278, 252, 191, 189, 219, 415, 260, 195, 305, 435, 245, 82, 367, 394, 197, 254, 350, 222, 340, 326, 405, 330, 223, 353, 173,…	0.6381679389312978	MitoGreen	WL 475 - 20 min - high density	276
1474	[588, 390, 348, 289, 426, 570, 421, 408, 291, 300, 431, 422, 276, 268, 419, 618, 341, 382, 344, 269, 290, 267, 270, 360, 462, 515, 387, 361, 257, 268, 311, 190, 390, 237, 256, 322, 240, 264, 349, 331, 397, 297, 290, 246, 282, 386, 267, 204, 353, 371, 340, 210, 325, 301, 114, 472, 447, 416, 422, 268, 367, 297, 824, 133, 190, 315, 269, 343, 348, 388, 361, 358, 140, 374, 128, 254, 131, 417, 134, 105…	0.6595419847328244	MitoGreen	WL 475 - 20 min - high density	280
1475	[358, 288, 388, 334, 442, 306, 291, 578, 377, 312, 271, 418, 494, 379, 302, 259, 259, 279, 434, 393, 269, 412, 287, 284, 640, 408, 261, 323, 415, 259, 294, 351, 492, 314, 301, 309, 395, 403, 201, 331, 352, 381, 286, 394, 334, 427, 325, 256, 218, 279, 240, 157, 268, 244, 360, 361, 296, 182, 388, 499, 252, 407, 459, 485, 219, 250, 388, 458, 343, 201, 370, 276, 303, 254, 357, 172, 340, 263, 156, 211…	0.6702290076335878	MitoGreen	WL 475 - 20 min - high density	284
1476	[542, 333, 290, 329, 545, 331, 280, 310, 420, 372, 388, 434, 280, 394, 362, 518, 430, 296, 388, 379, 465, 385, 320, 255, 410, 158, 285, 292, 314, 254, 273, 410, 275, 383, 280, 244, 278, 454, 392, 239, 404, 313, 369, 259, 356, 483, 366, 198, 352, 242, 308, 448, 267, 235, 264, 250, 241, 223, 285, 386, 177, 381, 204, 385, 190, 219, 405, 199, 256, 258, 366, 305, 794, 455, 177, 266, 361, 406, 337, 249…	0.685496183206107	MitoGreen	WL 475 - 20 min - high density	288
1477	[564, 380, 347, 337, 288, 273, 553, 307, 381, 401, 353, 359, 352, 395, 304, 259, 286, 343, 292, 471, 294, 283, 277, 419, 255, 392, 436, 351, 281, 470, 284, 368, 254, 259, 255, 374, 807, 386, 379, 266, 266, 209, 329, 346, 453, 200, 372, 427, 429, 259, 412, 464, 398, 448, 335, 261, 295, 362, 189, 202, 243, 214, 311, 284, 232, 491, 352, 325, 363, 371, 237, 364, 352, 298, 270, 127, 129, 199, 328, 135…	0.716030534351145	MitoGreen	WL 475 - 20 min - high density	292
1478	[506, 282, 324, 348, 359, 465, 324, 327, 330, 289, 305, 397, 505, 297, 270, 378, 305, 360, 399, 392, 463, 279, 275, 578, 455, 310, 258, 265, 317, 349, 270, 346, 282, 282, 345, 222, 422, 419, 327, 240, 269, 408, 259, 212, 481, 295, 199, 285, 278, 440, 270, 283, 483, 332, 407, 377, 191, 272, 217, 349, 318, 328, 304, 398, 196, 556, 381, 250, 345, 821, 285, 331, 396, 356, 185, 354, 331, 273, 234, 156…	0.7358778625954199	MitoGreen	WL 475 - 20 min - high density	296
1479	[459, 347, 568, 400, 422, 285, 304, 410, 318, 384, 429, 363, 323, 354, 285, 282, 261, 286, 372, 393, 293, 509, 457, 267, 278, 324, 272, 327, 294, 388, 311, 188, 241, 292, 257, 285, 465, 402, 264, 487, 270, 316, 333, 375, 309, 305, 206, 237, 411, 204, 357, 298, 368, 306, 195, 270, 360, 459, 243, 365, 300, 292, 275, 412, 360, 323, 312, 370, 267, 564, 244, 342, 258, 244, 268, 238, 346, 293, 235, 185…	0.7358778625954199	MitoGreen	WL 475 - 20 min - high density	300
1480	[426, 331, 592, 352, 379, 419, 343, 494, 347, 288, 309, 334, 394, 280, 279, 307, 294, 330, 439, 271, 306, 493, 274, 405, 277, 281, 309, 321, 476, 275, 311, 259, 372, 263, 253, 433, 262, 376, 260, 351, 300, 596, 409, 204, 443, 217, 412, 207, 365, 202, 302, 197, 332, 295, 683, 380, 296, 276, 363, 338, 302, 358, 337, 256, 304, 284, 221, 220, 309, 379, 174, 231, 248, 298, 378, 235, 134, 346, 350, 76,…	0.7465648854961832	MitoGreen	WL 475 - 20 min - high density	304
1481	[459, 284, 306, 304, 406, 304, 334, 374, 344, 309, 474, 349, 310, 305, 324, 367, 432, 337, 289, 356, 392, 344, 284, 360, 328, 302, 258, 207, 353, 445, 600, 291, 224, 356, 355, 227, 280, 371, 350, 411, 513, 229, 249, 264, 266, 308, 398, 265, 395, 228, 476, 251, 253, 369, 419, 342, 231, 305, 265, 297, 332, 203, 285, 183, 355, 184, 241, 319, 213, 722, 326, 287, 262, 540, 205, 180, 367, 393, 158, 427…	0.7572519083969467	MitoGreen	WL 475 - 20 min - high density	308
1482	[471, 306, 456, 416, 391, 404, 446, 321, 346, 285, 378, 312, 495, 474, 313, 375, 353, 309, 382, 365, 319, 274, 292, 262, 322, 261, 302, 261, 409, 369, 305, 262, 453, 319, 198, 667, 321, 233, 279, 366, 427, 361, 270, 233, 265, 324, 296, 244, 351, 291, 404, 357, 219, 430, 284, 256, 159, 226, 214, 240, 353, 200, 576, 404, 351, 267, 197, 285, 319, 245, 202, 256, 298, 420, 336, 330, 242, 236, 164, 280…	0.7541984732824427	MitoGreen	WL 475 - 20 min - high density	312
[truncated: 9,768 more rows]

## Sheet: Figure 3 d
	Subcategory-02	normalised_mean_per_video_name_wrt_Unlabelled
10	MitoGreen	1.4480972818228148
11	MitoGreen	1.8119522782017239
12	MitoGreen	3.7189872009634595
13	MitoGreen	6.845273937019691
14	MitoGreen	1.3981717029104563
15	MitoGreen	1.9624939324846058
16	MitoGreen	1.3310166385392852
17	MitoGreen	2.3865939767881623
18	MitoGreen	2.568269955700577
19	MitoGreen	2.9098553285875015
[truncated: 79 more rows]

## Sheet: Figure S1 a-b
	index	Division	Mitosis duration	ID	Subcategory-02
[truncated: 542 more rows]

[truncated: 10 more sheets: Figure S1 c, Figure S2 a-b, Figure S2 c, Figure S2 d, Figure S2 e-f, Figure S3 a-c, Figure S3 b, Figure S3 d, Figure S4 a-c, Figure S4 b]
